# Supplementary material for: Fast, efficient, and accurate neuro-imaging denoising via supervised deep learning
Source: Nat Commun. 2022 Sep 2;13:5165. doi: 10.1038/s41467-022-32886-w (PMC9440141; doi:10.1038/s41467-022-32886-w)
Supplement: Supplementary file 10 — Source Data [file 41467_2022_32886_MOESM10_ESM.xlsx]

## Sheet: Fig 1C
Runtime	Model Size	arch name
0.16985	65.3031	hourglass_wores
0.06874	3.66952	hourglass_wres
0.04894	3.77896	unet_v
0.11401	178.899	unet_v2
0.1702	61.1178	CARE
0.2935	2.79574	RCAN

## Sheet: Fig 1D
arch	epoch time (s)	std epoch time	epoch time (s)	std epoch time
'hourglass_wores'	63.7397	1.73475	63.9501	2.31132
'hourglass_wres'	27.5654	0.43958	27.2743	0.64907
'unet_v'	20.2113	0.63664	19.7434	0.53394
'unet_v2'	44.4011	1.24592	44.0947	1.2311
CARE	39.3226	1.8672	39.3226	1.8672
RCAN	26.9203	2.87824	26.9203	2.87824

## Sheet: Fig 1F
iter	'hourglass_wres RMSE'	hourglass_wres RMSE std dev'	'unet_v RMSE'	unet_v RMSE std dev'	'hourglass_wres time'	hourglass_wres time std dev'	'unet_v time'	unet_v time std dev'
0	344.121	94.4054	319.474	55.864	16.55	0.16207	13.465	0.12095
1	261.185	80.2288	308.346	99.2955	30.127	0.31616	23.341	0.23058
2	225.126	64.3567	231.661	47.8902	43.707	0.47754	33.214	0.34007
3	207.654	68.4163	202.455	44.7431	57.287	0.63958	43.084	0.44843
4	190.217	69.1371	193.522	39.4011	70.859	0.79372	52.954	0.55933
5	180.117	62.2332	175.99	29.6991	84.431	0.95209	62.828	0.6673
6	162.742	19.6667	175.735	38.5129	97.991	1.10762	72.695	0.77013
7	150.806	13.118	183.238	40.9782	111.557	1.26486	82.562	0.87954
8	164.611	38.6489	162.537	36.4134	125.123	1.42082	92.426	0.98982
9	144.596	21.533	169.681	35.0307	138.684	1.57015	102.292	1.09699
10	139.229	14.3737	157.89	19.897	152.246	1.72961	112.16	1.20177
11	132.286	18.9983	148.643	21.1694	165.806	1.8868	122.022	1.31495
12	137.573	16.1535	158.363	30.4845	179.362	2.04115	131.885	1.42477
13	137.835	13.8908	147.189	23.4367	192.917	2.19596	141.75	1.53377
14	140.089	19.569	157.288	28.7196	206.475	2.34902	151.607	1.64812
15	134.722	12.6759	160.272	29.558	220.028	2.50329	161.472	1.76203
16	139.951	19.9824	141.445	18.9185	233.582	2.65636	171.331	1.87564
17	124.423	10.4057	144.766	20.1229	247.13	2.80686	181.189	1.98359
18	132.912	14.0385	139.079	22.0557	260.681	2.95847	191.048	2.0944
19	134.458	16.2393	154.696	35.5763	274.231	3.10974	200.904	2.2076
20	137.847	40.5446	140.153	18.3909	287.784	3.26194	210.757	2.3174
21	132.117	19.5858	140.321	26.0539	301.329	3.41308	220.612	2.43072
22	135.564	27.3103	140.206	19.7424	314.875	3.56324	230.468	2.5468
23	128.593	14.108	147.991	21.8229	328.418	3.71455	240.326	2.65773
24	157.32	74.9694	134.869	13.4528	341.968	3.86274	250.181	2.77261
25	138.703	30.7446	138.074	17.2757	355.514	4.01851	260.035	2.88083
26	142.309	15.2312	144.992	17.5392	369.059	4.17698	269.887	2.98854
27	131.991	20.2995	138.277	17.5884	382.605	4.3327	279.739	3.09861
28	127.411	11.2249	127.396	20.8748	396.15	4.48616	289.591	3.20683
29	138.306	20.8402	134.999	16.2328	409.692	4.63469	299.443	3.31864
30	134.513	16.7762	143.169	24.5431	423.228	4.78504	309.292	3.43134
31	124.867	18.3009	130.548	19.6305	436.768	4.93456	319.141	3.5483
32	128.873	24.4779	123.338	12.6702	450.307	5.08236	328.992	3.66241
33	126.273	14.5579	134.274	21.5227	463.844	5.23338	338.843	3.77163
34	136.029	12.3919	133.468	13.6842	477.384	5.38806	348.693	3.88385
35	129.195	13.4916	132.014	13.8695	490.921	5.54006	358.545	3.99771
36	127.298	13.7827	136.943	40.0672	504.46	5.69404	368.399	4.11386
37	130.014	19.7245	127.23	15.6392	518	5.84428	378.248	4.22619
38	127.344	12.0923	130.023	13.6402	531.538	5.99955	388.094	4.33595
39	126.26	15.21	136.318	17.6413	545.075	6.14961	397.948	4.45113
40	131.715	20.6841	131.199	18.9184	558.606	6.29667	407.795	4.56633
41	132.862	15.0288	121.091	20.1335	572.144	6.4501	417.642	4.68343
42	129.45	23.5685	129.164	16.3057	585.681	6.59952	427.489	4.79736
43	123.314	7.21736	124.991	13.5417	599.22	6.75164	437.339	4.91091
44	126.324	9.80064	126.452	9.76296	612.761	6.90608	447.185	5.02012
45	119.926	8.59943	123.316	11.4464	626.295	7.05504	457.033	5.13263
46	123.78	13.2288	129.715	13.1484	639.835	7.20793	466.885	5.24682
47	127.108	13.5518	127.57	25.2626	653.371	7.35963	476.732	5.3608
48	125.982	11.9421	120.236	14.5845	666.909	7.51355	486.58	5.47424
49	125.359	11.0305	126.666	11.9208	680.444	7.66107	496.429	5.5882
50	124.543	7.95597	131.193	14.2224	693.982	7.81585	506.279	5.70091
51	132.897	11.2021	123.082	11.5303	707.522	7.96497	516.129	5.811
52	124.276	12.1712	128.206	23.4206	721.061	8.11838	525.976	5.9273
53	125.914	16.671	125.05	19.3831	734.597	8.27135	535.82	6.03496
54	135.135	18.7953	131.182	16.7577	748.135	8.4199	545.672	6.14913
55	125.461	11.0699	136.608	34.1659	761.672	8.5735	555.516	6.26142
56	129.453	13.412	130.432	16.5637	775.209	8.72727	565.358	6.37491
57	133.205	25.9163	121.741	14.8209	788.749	8.877	575.204	6.48573
58	126.23	8.71681	128.161	15.9402	802.284	9.02777	585.052	6.59636
59	124.944	9.08441	118.185	11.0894	815.821	9.17344	594.902	6.71141
60	127.958	11.7581	120.376	8.9493	829.352	9.32723	604.749	6.82064
61	128.261	9.50239	121.532	15.6584	842.883	9.4752	614.6	6.93311
62	136.449	18.7739	125.372	17.9423	856.411	9.62398	624.447	7.04509
63	130.623	16.9307	124.5	12.6839	869.947	9.77274	634.299	7.1535
64	126.241	14.2635	118.266	14.1512	883.487	9.92709	644.149	7.26284
65	129.099	13.0608	128.906	12.2555	897.026	10.0763	653.994	7.37791
66	152.326	85.2969	128.54	29.0186	910.566	10.2264	663.845	7.49
67	124.534	10.0697	119.893	13.1499	924.106	10.3835	673.69	7.60089
68	133.549	20.3103	118.407	8.64138	937.64	10.5315	683.541	7.7089
69	135.316	22.3134	128.837	20.7913	951.175	10.6868	693.389	7.81885
70	125.148	8.6032	178.439	157.772	964.713	10.837	703.237	7.93097
71	121.78	13.4942	146.047	52.368	978.242	10.9878	713.081	8.04282
72	125.922	16.6052	131.646	25.6351	991.781	11.1435	722.927	8.15585
73	129.557	16.7704	132.432	24.108	1005.32	11.292	732.774	8.2626
74	132.341	14.484	128.358	31.5658	1018.86	11.4411	742.62	8.37304
75	124.487	14.1814	122.049	25.0281	1032.39	11.5914	752.464	8.48609
76	121.873	13.3056	124.859	17.9987	1045.93	11.7416	762.306	8.59973
77	122.821	13.3319	125.918	26.9269	1059.46	11.8943	772.152	8.71032
78	129.747	20.0757	124.201	28.4381	1072.99	12.0453	781.998	8.82187
79	128.006	14.1904	120.251	23.681	1086.53	12.1984	791.844	8.93004
80	128.493	35.1924	130.968	22.5237	1100.07	12.3466	801.691	9.04205
81	124.383	12.6866	172.046	96.0342	1113.6	12.4944	811.54	9.15275
82	122.154	10.9972	159.99	101.523	1127.14	12.6467	821.382	9.26817
83	129.012	14.9989	149.182	65.0017	1140.67	12.7998	831.229	9.38117
84	125.442	14.8813	152.778	55.4868	1154.2	12.9492	841.069	9.49746
85	121.687	11.0624	154.914	92.0005	1167.73	13.1018	850.911	9.61315
86	126.015	9.63755	134.248	40.4271	1181.26	13.2465	860.748	9.72391
87	118.77	9.97897	138.048	46.156	1194.79	13.3943	870.594	9.83549
88	133.335	17.3342	142.991	49.4661	1208.33	13.5412	880.434	9.95026
89	133.471	25.448	131.573	27.3292	1221.86	13.6856	890.277	10.0626
90	128.149	12.1376	142.585	51.5059	1235.39	13.8295	900.121	10.176
91	124.241	16.3424	133.663	29.5937	1248.92	13.977	909.963	10.2914
92	143.879	55.1215	154.437	47.623	1262.45	14.1256	919.806	10.4028
93	122.395	15.4216	139.474	39.4874	1275.99	14.2791	929.645	10.5078
94	126.736	15.353	132.922	22.5983	1289.52	14.4213	939.488	10.6186
95	122.854	11.6527	132.209	25.4512	1303.04	14.5681	949.33	10.7319
96	124.974	9.4579	128.598	17.9301	1316.57	14.7137	959.172	10.8424
97	116.794	6.82194	121.835	17.5224	1330.1	14.8638	969.015	10.9519
98	124.377	24.8333	127.664	19.0102	1343.63	15.0109	978.855	11.0583
99	122.31	14.2487	127.847	24.1055	1357.16	15.1594	988.699	11.1654

## Sheet: Fig 1G
arch_name	tsize	RMSE
'hourglass_wres'	20	0.09916
'hourglass_wres'	20	0.12833
'hourglass_wres'	20	0.08872
'hourglass_wres'	20	0.08575
'hourglass_wres'	20	0.09518
'hourglass_wres'	20	0.11107
'hourglass_wres'	20	0.07874
'hourglass_wres'	20	0.1053
'hourglass_wres'	20	0.08761
'hourglass_wres'	20	0.10016
'hourglass_wres'	50	0.08127
'hourglass_wres'	50	0.08771
'hourglass_wres'	50	0.11061
'hourglass_wres'	50	0.06618
'hourglass_wres'	50	0.08293
'hourglass_wres'	50	0.06637
'hourglass_wres'	50	0.09151
'hourglass_wres'	50	0.09154
'hourglass_wres'	50	0.06603
'hourglass_wres'	50	0.08122
'hourglass_wres'	100	0.07879
'hourglass_wres'	100	0.06732
'hourglass_wres'	100	0.06192
'hourglass_wres'	100	0.06909
'hourglass_wres'	100	0.08162
'hourglass_wres'	100	0.0628
'hourglass_wres'	100	0.06227
'hourglass_wres'	100	0.07086
'hourglass_wres'	100	0.10833
'hourglass_wres'	100	0.08583
'hourglass_wres'	500	0.05176
'hourglass_wres'	500	0.05065
'hourglass_wres'	500	0.04473
'hourglass_wres'	500	0.06117
'hourglass_wres'	500	0.04162
'hourglass_wres'	500	0.04715
'hourglass_wres'	500	0.06764
'hourglass_wres'	500	0.05411
'hourglass_wres'	500	0.05625
'hourglass_wres'	500	0.05215
'hourglass_wres'	1000	0.04832
'hourglass_wres'	1000	0.04368
'hourglass_wres'	1000	0.05007
'hourglass_wres'	1000	0.05319
'hourglass_wres'	1000	0.04517
'hourglass_wres'	1000	0.08432
'hourglass_wres'	1000	0.04598
'hourglass_wres'	1000	0.04652
'hourglass_wres'	1000	0.04375
'hourglass_wres'	1000	0.05356
'hourglass_wres'	2000	0.04205
'hourglass_wres'	2000	0.04947
'hourglass_wres'	2000	0.04449
'hourglass_wres'	2000	0.04503
'hourglass_wres'	2000	0.04337
'hourglass_wres'	2000	0.04267
'hourglass_wres'	2000	0.03997
'hourglass_wres'	2000	0.04383
'hourglass_wres'	2000	0.04442
'hourglass_wres'	3000	0.04769
'hourglass_wres'	3000	0.05152
'hourglass_wres'	3000	0.06371
'hourglass_wres'	3000	0.04556
'hourglass_wres'	3000	0.04438
'hourglass_wres'	3000	0.04713
'hourglass_wres'	3000	0.05394
'hourglass_wres'	3000	0.04356
'hourglass_wres'	3000	0.05187
'unet_v'	20	0.11302
'unet_v'	20	0.1079
'unet_v'	20	0.09856
'unet_v'	20	0.09912
'unet_v'	20	0.08212
'unet_v'	20	0.10747
'unet_v'	20	0.09336
'unet_v'	20	0.08762
'unet_v'	20	0.11351
'unet_v'	20	0.39663
'unet_v'	50	0.05594
'unet_v'	50	0.11273
'unet_v'	50	0.11784
'unet_v'	50	0.11579
'unet_v'	50	0.0749
'unet_v'	50	0.10257
'unet_v'	50	0.09988
'unet_v'	50	0.09212
'unet_v'	50	0.09915
'unet_v'	50	0.09617
'unet_v'	100	0.07651
'unet_v'	100	0.06022
'unet_v'	100	0.05368
'unet_v'	100	0.06261
'unet_v'	100	0.08943
'unet_v'	100	0.08692
'unet_v'	100	0.08272
'unet_v'	100	0.06113
'unet_v'	100	0.06841
'unet_v'	100	0.09022
'unet_v'	500	0.04322
'unet_v'	500	0.06411
'unet_v'	500	0.05419
'unet_v'	500	0.04907
'unet_v'	500	0.06827
'unet_v'	500	0.08447
'unet_v'	500	0.05965
'unet_v'	500	0.04668
'unet_v'	500	0.04289
'unet_v'	500	0.06392
'unet_v'	1000	0.08207
'unet_v'	1000	0.04378
'unet_v'	1000	0.04146
'unet_v'	1000	0.04315
'unet_v'	1000	0.0521
'unet_v'	1000	0.0447
'unet_v'	1000	0.04346
'unet_v'	1000	0.04576
'unet_v'	1000	0.04693
'unet_v'	1000	0.05012
'unet_v'	2000	0.04558
'unet_v'	2000	0.05251
'unet_v'	2000	0.0421
'unet_v'	2000	0.04405
'unet_v'	2000	0.04459
'unet_v'	2000	0.06575
'unet_v'	2000	0.05237
'unet_v'	2000	0.0433
'unet_v'	2000	0.04278
'unet_v'	2000	0.04306
'unet_v'	3000	0.04362
'unet_v'	3000	0.04449
'unet_v'	3000	0.05679
'unet_v'	3000	0.06973
'unet_v'	3000	0.04446
'unet_v'	3000	0.04997
'unet_v'	3000	0.04307
'unet_v'	3000	0.04638
'unet_v'	3000	0.04365
'unet_v'	3000	0.04247

## Sheet: Fig 2B
Method	RMSE
Noisy	0.07197
Noisy	0.07189
Noisy	0.0936
Noisy	0.05584
Noisy	0.08242
Noisy	0.07083
Noisy	0.0677
Noisy	0.07384
Noisy	0.09856
Noisy	0.0667
Noisy	0.07083
Noisy	0.08067
Noisy	0.04308
Noisy	0.07731
Noisy	0.07202
Noisy	0.07215
Noisy	0.0859
Noisy	0.09472
Noisy	0.07592
Noisy	0.09298
Noisy	0.0633
Noisy	0.0775
Noisy	0.05259
Noisy	0.09527
Noisy	0.08368
Noisy	0.05524
Noisy	0.0782
Noisy	0.07584
Noisy	0.06792
Noisy	0.04761
Noisy	0.09295
Noisy	0.09318
Noisy	0.07116
Noisy	0.08696
Noisy	0.07266
Noisy	0.03495
Noisy	0.07245
Noisy	0.0586
Noisy	0.06774
Noisy	0.09795
Noisy	0.06569
Noisy	0.07616
Noisy	0.07226
Noisy	0.04129
Noisy	0.07081
Noisy	0.1041
Noisy	0.07519
Noisy	0.04529
Noisy	0.04494
Noisy	0.08785
Noisy	0.07026
Noisy	0.08201
Noisy	0.10281
Noisy	0.08255
Noisy	0.07469
Noisy	0.04266
Noisy	0.0732
Noisy	0.04332
Noisy	0.10267
Noisy	0.09595
Noisy	0.10799
Noisy	0.08431
Noisy	0.07442
Noisy	0.03529
Noisy	0.09759
Noisy	0.082
Noisy	0.09065
Noisy	0.04562
Noisy	0.08645
Noisy	0.05481
Noisy	0.06046
Noisy	0.05277
Noisy	0.06569
Noisy	0.04861
Noisy	0.11148
Noisy	0.10418
Noisy	0.07316
Noisy	0.05798
Noisy	0.07206
Noisy	0.03722
Noisy	0.0449
Noisy	0.05295
Noisy	0.0983
Noisy	0.09122
Noisy	0.08398
Noisy	0.03588
Noisy	0.08451
Noisy	0.08565
Noisy	0.05241
Noisy	0.05544
Noisy	0.06392
Noisy	0.11145
Noisy	0.10064
Noisy	0.04169
Noisy	0.09763
Noisy	0.10393
Noisy	0.05554
Noisy	0.06372
Noisy	0.0582
Noisy	0.05747
Noisy	0.0562
Noisy	0.07751
Noisy	0.06653
Noisy	0.07353
Noisy	0.05851
Noisy	0.09259
Noisy	0.07115
Noisy	0.04549
Noisy	0.09486
Noisy	0.10236
Noisy	0.07
Noisy	0.05629
Noisy	0.10189
Noisy	0.08147
Noisy	0.10589
Noisy	0.05018
Noisy	0.07567
Noisy	0.08976
Noisy	0.07817
Noisy	0.08369
Noisy	0.08938
Noisy	0.04579
Noisy	0.09971
Noisy	0.04826
Noisy	0.10861
Noisy	0.06971
Noisy	0.08609
Noisy	0.0449
Noisy	0.10539
Noisy	0.04193
Noisy	0.06888
Noisy	0.07929
Noisy	0.08749
Noisy	0.10524
Noisy	0.05955
Noisy	0.04938
Noisy	0.08745
Noisy	0.06685
Noisy	0.04911
Noisy	0.05366
Noisy	0.08976
Noisy	0.07064
Noisy	0.07258
Noisy	0.03311
Noisy	0.04564
Noisy	0.04674
Noisy	0.08147
Noisy	0.03869
Noisy	0.09643
Noisy	0.08052
Noisy	0.07285
Noisy	0.0631
Noisy	0.05657
Noisy	0.09072
Noisy	0.10373
Noisy	0.05526
Noisy	0.09043
Noisy	0.0764
Noisy	0.06769
Noisy	0.05918
Noisy	0.07259
Noisy	0.09227
Noisy	0.11287
Noisy	0.09636
Noisy	0.06075
Noisy	0.08935
Noisy	0.07154
Noisy	0.08316
Noisy	0.06975
Noisy	0.06006
Noisy	0.07057
Noisy	0.04987
Noisy	0.09238
Noisy	0.07335
Noisy	0.09667
Noisy	0.09232
Noisy	0.09172
Noisy	0.04246
Noisy	0.08039
Noisy	0.05297
Noisy	0.09002
Noisy	0.07304
Noisy	0.03763
Noisy	0.03656
Noisy	0.06118
Noisy	0.10636
Noisy	0.10355
Noisy	0.07011
Noisy	0.07447
Noisy	0.04317
Noisy	0.09828
Noisy	0.06456
Noisy	0.06556
Noisy	0.04432
Noisy	0.0969
Noisy	0.05045
Noisy	0.05595
Noisy	0.07817
Noisy	0.07481
Noisy	0.05884
Noisy	0.07294
Noisy	0.10142
Noisy	0.09219
Noisy	0.08672
Noisy	0.09749
Noisy	0.0781
Noisy	0.0479
Noisy	0.10463
Noisy	0.08224
Noisy	0.06996
Noisy	0.1059
Noisy	0.1046
Noisy	0.05861
Noisy	0.07791
Noisy	0.06529
Noisy	0.05707
Noisy	0.06225
Noisy	0.09962
Noisy	0.08644
Noisy	0.09287
Noisy	0.11669
Noisy	0.08319
Noisy	0.06054
Noisy	0.03888
Noisy	0.07285
Noisy	0.07029
Noisy	0.04401
Noisy	0.03623
Noisy	0.05774
Noisy	0.05025
Noisy	0.06205
Noisy	0.09415
Noisy	0.08188
Noisy	0.07471
Noisy	0.10287
Noisy	0.07554
Noisy	0.08876
Noisy	0.0666
Noisy	0.05584
Noisy	0.05756
Noisy	0.08947
Noisy	0.09645
Noisy	0.0892
Noisy	0.05787
Noisy	0.08803
Noisy	0.09116
Noisy	0.09655
Noisy	0.03177
Noisy	0.08401
Noisy	0.06455
Noisy	0.05072
Noisy	0.04716
Noisy	0.05867
Noisy	0.11236
Noisy	0.08426
Noisy	0.04719
Noisy	0.08399
Noisy	0.09436
Noisy	0.07901
Noisy	0.07411
Noisy	0.05405
Noisy	0.03484
Noisy	0.08075
Noisy	0.08638
Noisy	0.06735
Noisy	0.05264
Noisy	0.07615
Noisy	0.07216
Noisy	0.07013
Noisy	0.05563
Noisy	0.07248
Noisy	0.09006
Noisy	0.07379
Noisy	0.08231
Noisy	0.07411
Noisy	0.09543
Noisy	0.10436
Noisy	0.04357
Noisy	0.05373
Noisy	0.06848
Noisy	0.03614
Noisy	0.09359
Noisy	0.05792
Noisy	0.09881
Noisy	0.09111
Noisy	0.08904
Noisy	0.09073
Noisy	0.03367
Noisy	0.08719
Noisy	0.06315
Noisy	0.08222
Noisy	0.08034
Noisy	0.10458
Noisy	0.08846
Noisy	0.07035
Noisy	0.06798
Noisy	0.03373
Noisy	0.05564
Noisy	0.04881
Noisy	0.04018
Noisy	0.04337
Noisy	0.07148
Noisy	0.07795
Noisy	0.03376
Noisy	0.09545
Noisy	0.0872
Noisy	0.08344
Noisy	0.06759
Noisy	0.05493
Noisy	0.07865
Noisy	0.05253
Noisy	0.06102
Noisy	0.05196
Noisy	0.04042
Noisy	0.08643
Noisy	0.0814
Noisy	0.08391
Noisy	0.08286
Noisy	0.09674
Noisy	0.10603
Noisy	0.04703
Noisy	0.0493
Noisy	0.07324
Noisy	0.09551
Noisy	0.10058
Noisy	0.07608
Noisy	0.04128
Noisy	0.06543
Noisy	0.08696
Noisy	0.07052
Noisy	0.08016
Noisy	0.04363
Noisy	0.07823
Noisy	0.08214
Noisy	0.06168
Noisy	0.09415
Noisy	0.06178
Noisy	0.08721
Noisy	0.05615
Noisy	0.0416
Noisy	0.04674
Noisy	0.07622
Noisy	0.05956
Noisy	0.05787
Noisy	0.09114
Noisy	0.0701
Noisy	0.08904
Noisy	0.09701
Noisy	0.0798
Noisy	0.09072
Noisy	0.08543
Noisy	0.09393
Noisy	0.07118
Noisy	0.08
Noisy	0.06178
Noisy	0.09778
Noisy	0.08178
Noisy	0.04752
Noisy	0.10782
Noisy	0.08396
Noisy	0.06147
Noisy	0.09432
Noisy	0.06295
Noisy	0.03063
Noisy	0.08896
Noisy	0.05533
Noisy	0.08339
Noisy	0.03864
Noisy	0.06489
Noisy	0.04356
Noisy	0.09574
Noisy	0.07684
Noisy	0.03356
Noisy	0.06355
Noisy	0.09245
Noisy	0.07097
Noisy	0.03893
Noisy	0.05024
Noisy	0.04681
Noisy	0.06873
Noisy	0.06016
Noisy	0.07073
Noisy	0.09367
Noisy	0.09063
Noisy	0.06244
Noisy	0.09627
Noisy	0.07241
Noisy	0.04172
Noisy	0.08189
Noisy	0.09427
Noisy	0.10748
Noisy	0.08513
Noisy	0.08783
Noisy	0.10794
Noisy	0.098
Noisy	0.06885
Noisy	0.08951
Noisy	0.06464
Noisy	0.06458
Noisy	0.0964
Noisy	0.08349
Noisy	0.07463
Noisy	0.07362
Noisy	0.04804
Noisy	0.07309
Noisy	0.08294
Noisy	0.04871
Noisy	0.07546
Noisy	0.03962
Noisy	0.08546
Noisy	0.07592
Noisy	0.09262
Noisy	0.06619
Noisy	0.07789
Noisy	0.06232
Noisy	0.06927
Noisy	0.03834
Noisy	0.07585
Noisy	0.05015
Noisy	0.04966
Noisy	0.09078
Noisy	0.07119
Noisy	0.06395
Noisy	0.06964
Noisy	0.06329
Noisy	0.07082
Noisy	0.08072
Noisy	0.10005
Noisy	0.06575
Noisy	0.09448
Noisy	0.08852
Noisy	0.05802
Noisy	0.06158
Noisy	0.08721
Noisy	0.09921
Noisy	0.09029
Noisy	0.05136
Noisy	0.06751
Noisy	0.07493
Noisy	0.08272
Noisy	0.06327
Noisy	0.04168
Noisy	0.08896
Noisy	0.0692
Noisy	0.09519
Noisy	0.06436
Noisy	0.09106
Noisy	0.09465
Noisy	0.07837
Noisy	0.08754
Noisy	0.04325
Noisy	0.08922
Noisy	0.07036
Noisy	0.09095
Noisy	0.09398
Noisy	0.04468
Noisy	0.06918
Noisy	0.081
Noisy	0.03951
Noisy	0.06351
Noisy	0.07862
Noisy	0.07024
Noisy	0.04071
Noisy	0.06703
Noisy	0.06952
Noisy	0.06543
Noisy	0.09455
Noisy	0.06186
Noisy	0.04214
Noisy	0.07388
Noisy	0.0912
Noisy	0.07799
Noisy	0.0508
Noisy	0.06706
Noisy	0.08731
Noisy	0.08231
Noisy	0.04983
Noisy	0.06901
Noisy	0.10489
Noisy	0.07684
Noisy	0.06622
Noisy	0.0926
Noisy	0.076
Noisy	0.07262
Noisy	0.0619
Noisy	0.06174
Noisy	0.06344
Noisy	0.07972
Noisy	0.09503
Noisy	0.06488
Noisy	0.0485
Noisy	0.06258
Noisy	0.07918
Noisy	0.09212
Noisy	0.05323
Noisy	0.07736
Noisy	0.03874
Noisy	0.06165
Noisy	0.07573
Noisy	0.08171
Noisy	0.10497
Noisy	0.08273
Noisy	0.08716
Noisy	0.09171
Noisy	0.0926
Noisy	0.05697
Noisy	0.05182
Noisy	0.02981
Noisy	0.10123
Noisy	0.05727
Noisy	0.11226
Noisy	0.04675
Noisy	0.05222
Noisy	0.05815
Noisy	0.04903
Noisy	0.09749
Noisy	0.09194
Noisy	0.07168
Noisy	0.06537
Noisy	0.08637
Noisy	0.09376
Noisy	0.04744
Noisy	0.09223
Noisy	0.04487
Noisy	0.07595
Noisy	0.0985
Noisy	0.06304
Noisy	0.05108
Noisy	0.09554
Noisy	0.10175
Noisy	0.04803
Noisy	0.07124
Noisy	0.10502
Noisy	0.05902
Noisy	0.11093
Noisy	0.0802
Noisy	0.05165
Noisy	0.04809
Noisy	0.03829
Noisy	0.08177
Noisy	0.09446
Noisy	0.0971
Noisy	0.06433
Noisy	0.10744
Noisy	0.06158
Noisy	0.04862
Noisy	0.10227
Noisy	0.06778
Noisy	0.09983
Noisy	0.09604
Noisy	0.08584
Noisy	0.04086
Noisy	0.05095
Noisy	0.10397
Noisy	0.08699
Noisy	0.06261
Noisy	0.05645
Noisy	0.08159
Noisy	0.09573
Noisy	0.10917
Noisy	0.07026
Noisy	0.07969
Noisy	0.11871
Noisy	0.09758
Noisy	0.04236
Noisy	0.08681
Noisy	0.06139
Noisy	0.07449
Noisy	0.06343
Noisy	0.03797
Noisy	0.07277
Noisy	0.0907
Noisy	0.09182
Noisy	0.05675
Noisy	0.08831
Noisy	0.08508
Noisy	0.09893
Noisy	0.07124
Noisy	0.03979
Noisy	0.08782
Noisy	0.08129
Noisy	0.09167
Noisy	0.0966
Noisy	0.05976
Noisy	0.03168
Noisy	0.07593
Noisy	0.07402
Noisy	0.08762
Noisy	0.0921
Noisy	0.09102
Noisy	0.06729
Noisy	0.03864
Noisy	0.0658
Noisy	0.07222
Noisy	0.04658
Noisy	0.03788
Noisy	0.05799
Noisy	0.09747
Noisy	0.07922
Noisy	0.04136
Medfilt3	0.05834
Medfilt3	0.05235
Medfilt3	0.15008
Medfilt3	0.04554
Medfilt3	0.07374
Medfilt3	0.06294
Medfilt3	0.06552
Medfilt3	0.10479
Medfilt3	0.13225
Medfilt3	0.12415
Medfilt3	0.06668
Medfilt3	0.29028
Medfilt3	0.02658
Medfilt3	0.07794
Medfilt3	0.06311
Medfilt3	0.08399
Medfilt3	0.1031
Medfilt3	0.24484
Medfilt3	0.05016
Medfilt3	0.21195
Medfilt3	0.04276
Medfilt3	0.19426
Medfilt3	0.0439
Medfilt3	0.15105
Medfilt3	0.18934
Medfilt3	0.03135
Medfilt3	0.05971
Medfilt3	0.08223
Medfilt3	0.04249
Medfilt3	0.02784
Medfilt3	0.11968
Medfilt3	0.10397
Medfilt3	0.05035
Medfilt3	0.08255
Medfilt3	0.06184
Medfilt3	0.02832
Medfilt3	0.0502
Medfilt3	0.06041
Medfilt3	0.05512
Medfilt3	0.18876
Medfilt3	0.04317
Medfilt3	0.08042
Medfilt3	0.09709
Medfilt3	0.03809
Medfilt3	0.07877
Medfilt3	0.24326
Medfilt3	0.10189
Medfilt3	0.04027
Medfilt3	0.02758
Medfilt3	0.16366
Medfilt3	0.07779
Medfilt3	0.05917
Medfilt3	0.25399
Medfilt3	0.1744
Medfilt3	0.06746
Medfilt3	0.02736
Medfilt3	0.05685
Medfilt3	0.02221
Medfilt3	0.14356
Medfilt3	0.25195
Medfilt3	0.29137
Medfilt3	0.09812
Medfilt3	0.11029
Medfilt3	0.01924
Medfilt3	0.10862
Medfilt3	0.08291
Medfilt3	0.05744
Medfilt3	0.03499
Medfilt3	0.36927
Medfilt3	0.03219
Medfilt3	0.0453
Medfilt3	0.05007
Medfilt3	0.06181
Medfilt3	0.04233
Medfilt3	0.15637
Medfilt3	0.14493
Medfilt3	0.05924
Medfilt3	0.03475
Medfilt3	0.04876
Medfilt3	0.03024
Medfilt3	0.02609
Medfilt3	0.03086
Medfilt3	0.15525
Medfilt3	0.34927
Medfilt3	0.07799
Medfilt3	0.02193
Medfilt3	0.12977
Medfilt3	0.07436
Medfilt3	0.02785
Medfilt3	0.05525
Medfilt3	0.05471
Medfilt3	0.19905
Medfilt3	0.20602
Medfilt3	0.02949
Medfilt3	0.07145
Medfilt3	0.23271
Medfilt3	0.04172
Medfilt3	0.05361
Medfilt3	0.04248
Medfilt3	0.06799
Medfilt3	0.05512
Medfilt3	0.11359
Medfilt3	0.05612
Medfilt3	0.04873
Medfilt3	0.03162
Medfilt3	0.2443
Medfilt3	0.05199
Medfilt3	0.03365
Medfilt3	0.08965
Medfilt3	0.1321
Medfilt3	0.07612
Medfilt3	0.03848
Medfilt3	0.20953
Medfilt3	0.06871
Medfilt3	0.13366
Medfilt3	0.02494
Medfilt3	0.07081
Medfilt3	0.10081
Medfilt3	0.21124
Medfilt3	0.05381
Medfilt3	0.13632
Medfilt3	0.02762
Medfilt3	0.11608
Medfilt3	0.03027
Medfilt3	0.29817
Medfilt3	0.04108
Medfilt3	0.07824
Medfilt3	0.02964
Medfilt3	0.11805
Medfilt3	0.02278
Medfilt3	0.05583
Medfilt3	0.07644
Medfilt3	0.17256
Medfilt3	0.13516
Medfilt3	0.05863
Medfilt3	0.03116
Medfilt3	0.06887
Medfilt3	0.08507
Medfilt3	0.02931
Medfilt3	0.04189
Medfilt3	0.18647
Medfilt3	0.05062
Medfilt3	0.10364
Medfilt3	0.01457
Medfilt3	0.02624
Medfilt3	0.03096
Medfilt3	0.07603
Medfilt3	0.02261
Medfilt3	0.08789
Medfilt3	0.0732
Medfilt3	0.08588
Medfilt3	0.04772
Medfilt3	0.04559
Medfilt3	0.11864
Medfilt3	0.1386
Medfilt3	0.03631
Medfilt3	0.25016
Medfilt3	0.07082
Medfilt3	0.05778
Medfilt3	0.0392
Medfilt3	0.07243
Medfilt3	0.27552
Medfilt3	0.18278
Medfilt3	0.12051
Medfilt3	0.04143
Medfilt3	0.175
Medfilt3	0.06909
Medfilt3	0.07169
Medfilt3	0.0601
Medfilt3	0.04461
Medfilt3	0.06711
Medfilt3	0.04921
Medfilt3	0.13873
Medfilt3	0.30011
Medfilt3	0.16419
Medfilt3	0.10443
Medfilt3	0.14357
Medfilt3	0.02583
Medfilt3	0.0711
Medfilt3	0.0312
Medfilt3	0.14172
Medfilt3	0.05676
Medfilt3	0.0225
Medfilt3	0.02496
Medfilt3	0.03954
Medfilt3	0.37106
Medfilt3	0.18048
Medfilt3	0.03844
Medfilt3	0.13435
Medfilt3	0.02545
Medfilt3	0.11409
Medfilt3	0.03748
Medfilt3	0.06249
Medfilt3	0.03702
Medfilt3	0.1128
Medfilt3	0.02667
Medfilt3	0.03209
Medfilt3	0.06773
Medfilt3	0.05025
Medfilt3	0.0354
Medfilt3	0.07447
Medfilt3	0.18718
Medfilt3	0.09352
Medfilt3	0.15876
Medfilt3	0.11553
Medfilt3	0.24243
Medfilt3	0.03671
Medfilt3	0.3361
Medfilt3	0.18434
Medfilt3	0.04588
Medfilt3	0.13843
Medfilt3	0.22457
Medfilt3	0.0363
Medfilt3	0.05305
Medfilt3	0.06024
Medfilt3	0.03022
Medfilt3	0.075
Medfilt3	0.17123
Medfilt3	0.07421
Medfilt3	0.2161
Medfilt3	0.0956
Medfilt3	0.10685
Medfilt3	0.064
Medfilt3	0.0244
Medfilt3	0.07164
Medfilt3	0.06382
Medfilt3	0.02955
Medfilt3	0.0226
Medfilt3	0.04388
Medfilt3	0.02653
Medfilt3	0.05498
Medfilt3	0.34538
Medfilt3	0.07527
Medfilt3	0.06806
Medfilt3	0.08765
Medfilt3	0.14373
Medfilt3	0.17445
Medfilt3	0.04198
Medfilt3	0.0455
Medfilt3	0.04162
Medfilt3	0.17022
Medfilt3	0.24319
Medfilt3	0.07042
Medfilt3	0.03053
Medfilt3	0.14729
Medfilt3	0.1097
Medfilt3	0.1457
Medfilt3	0.0151
Medfilt3	0.08617
Medfilt3	0.05299
Medfilt3	0.06392
Medfilt3	0.0307
Medfilt3	0.03701
Medfilt3	0.08544
Medfilt3	0.08606
Medfilt3	0.03
Medfilt3	0.17542
Medfilt3	0.16288
Medfilt3	0.06607
Medfilt3	0.06722
Medfilt3	0.04614
Medfilt3	0.02756
Medfilt3	0.06541
Medfilt3	0.13513
Medfilt3	0.06085
Medfilt3	0.05429
Medfilt3	0.06958
Medfilt3	0.05505
Medfilt3	0.07348
Medfilt3	0.03748
Medfilt3	0.06152
Medfilt3	0.18071
Medfilt3	0.06278
Medfilt3	0.12942
Medfilt3	0.13689
Medfilt3	0.20134
Medfilt3	0.23143
Medfilt3	0.02756
Medfilt3	0.0369
Medfilt3	0.1018
Medfilt3	0.02147
Medfilt3	0.20363
Medfilt3	0.03626
Medfilt3	0.20767
Medfilt3	0.17462
Medfilt3	0.2758
Medfilt3	0.0745
Medfilt3	0.01723
Medfilt3	0.07598
Medfilt3	0.05498
Medfilt3	0.10628
Medfilt3	0.25495
Medfilt3	0.28119
Medfilt3	0.10361
Medfilt3	0.05668
Medfilt3	0.06717
Medfilt3	0.0209
Medfilt3	0.06357
Medfilt3	0.03483
Medfilt3	0.02126
Medfilt3	0.02351
Medfilt3	0.05714
Medfilt3	0.19058
Medfilt3	0.01968
Medfilt3	0.12624
Medfilt3	0.11169
Medfilt3	0.1607
Medfilt3	0.07242
Medfilt3	0.03632
Medfilt3	0.09226
Medfilt3	0.03547
Medfilt3	0.04239
Medfilt3	0.0394
Medfilt3	0.03214
Medfilt3	0.10438
Medfilt3	0.07146
Medfilt3	0.15799
Medfilt3	0.15516
Medfilt3	0.2335
Medfilt3	0.17038
Medfilt3	0.02732
Medfilt3	0.04533
Medfilt3	0.07839
Medfilt3	0.18957
Medfilt3	0.22264
Medfilt3	0.08667
Medfilt3	0.02027
Medfilt3	0.05262
Medfilt3	0.21459
Medfilt3	0.04847
Medfilt3	0.10794
Medfilt3	0.03302
Medfilt3	0.06716
Medfilt3	0.17238
Medfilt3	0.03467
Medfilt3	0.13596
Medfilt3	0.05362
Medfilt3	0.17388
Medfilt3	0.04402
Medfilt3	0.02454
Medfilt3	0.0306
Medfilt3	0.0917
Medfilt3	0.04041
Medfilt3	0.03498
Medfilt3	0.17119
Medfilt3	0.05034
Medfilt3	0.0716
Medfilt3	0.27545
Medfilt3	0.07734
Medfilt3	0.11911
Medfilt3	0.09128
Medfilt3	0.10156
Medfilt3	0.05662
Medfilt3	0.09332
Medfilt3	0.0304
Medfilt3	0.19193
Medfilt3	0.08563
Medfilt3	0.04799
Medfilt3	0.20997
Medfilt3	0.15667
Medfilt3	0.05511
Medfilt3	0.18214
Medfilt3	0.04971
Medfilt3	0.02712
Medfilt3	0.08815
Medfilt3	0.03653
Medfilt3	0.06021
Medfilt3	0.03048
Medfilt3	0.06267
Medfilt3	0.02787
Medfilt3	0.09469
Medfilt3	0.08784
Medfilt3	0.02165
Medfilt3	0.04543
Medfilt3	0.13245
Medfilt3	0.06146
Medfilt3	0.01988
Medfilt3	0.05617
Medfilt3	0.02516
Medfilt3	0.07299
Medfilt3	0.05187
Medfilt3	0.06564
Medfilt3	0.18592
Medfilt3	0.19767
Medfilt3	0.03641
Medfilt3	0.17983
Medfilt3	0.07783
Medfilt3	0.03186
Medfilt3	0.07888
Medfilt3	0.07397
Medfilt3	0.24032
Medfilt3	0.09985
Medfilt3	0.1717
Medfilt3	0.18944
Medfilt3	0.1248
Medfilt3	0.05461
Medfilt3	0.07399
Medfilt3	0.04873
Medfilt3	0.04683
Medfilt3	0.19739
Medfilt3	0.29889
Medfilt3	0.05779
Medfilt3	0.10769
Medfilt3	0.03063
Medfilt3	0.05974
Medfilt3	0.09257
Medfilt3	0.03027
Medfilt3	0.0687
Medfilt3	0.01991
Medfilt3	0.08827
Medfilt3	0.05582
Medfilt3	0.158
Medfilt3	0.04845
Medfilt3	0.06614
Medfilt3	0.05197
Medfilt3	0.06522
Medfilt3	0.02303
Medfilt3	0.05333
Medfilt3	0.04182
Medfilt3	0.09376
Medfilt3	0.20254
Medfilt3	0.05987
Medfilt3	0.06243
Medfilt3	0.05403
Medfilt3	0.07188
Medfilt3	0.06024
Medfilt3	0.09259
Medfilt3	0.19418
Medfilt3	0.04162
Medfilt3	0.26825
Medfilt3	0.19516
Medfilt3	0.03149
Medfilt3	0.05339
Medfilt3	0.08298
Medfilt3	0.17007
Medfilt3	0.10502
Medfilt3	0.0364
Medfilt3	0.05848
Medfilt3	0.17963
Medfilt3	0.13485
Medfilt3	0.03482
Medfilt3	0.02099
Medfilt3	0.08114
Medfilt3	0.0756
Medfilt3	0.26521
Medfilt3	0.06403
Medfilt3	0.22832
Medfilt3	0.12399
Medfilt3	0.06871
Medfilt3	0.16332
Medfilt3	0.02912
Medfilt3	0.1947
Medfilt3	0.07544
Medfilt3	0.10084
Medfilt3	0.07669
Medfilt3	0.03642
Medfilt3	0.05444
Medfilt3	0.16087
Medfilt3	0.02297
Medfilt3	0.04987
Medfilt3	0.07601
Medfilt3	0.12262
Medfilt3	0.03878
Medfilt3	0.06421
Medfilt3	0.06903
Medfilt3	0.07113
Medfilt3	0.09026
Medfilt3	0.06312
Medfilt3	0.02441
Medfilt3	0.09339
Medfilt3	0.20904
Medfilt3	0.10705
Medfilt3	0.04412
Medfilt3	0.06133
Medfilt3	0.11957
Medfilt3	0.07547
Medfilt3	0.03184
Medfilt3	0.0667
Medfilt3	0.129
Medfilt3	0.0551
Medfilt3	0.05577
Medfilt3	0.07973
Medfilt3	0.05867
Medfilt3	0.04699
Medfilt3	0.05328
Medfilt3	0.0467
Medfilt3	0.04128
Medfilt3	0.06222
Medfilt3	0.05501
Medfilt3	0.06827
Medfilt3	0.05011
Medfilt3	0.05031
Medfilt3	0.07824
Medfilt3	0.25208
Medfilt3	0.05126
Medfilt3	0.06917
Medfilt3	0.03105
Medfilt3	0.05129
Medfilt3	0.06364
Medfilt3	0.16441
Medfilt3	0.199
Medfilt3	0.1447
Medfilt3	0.08806
Medfilt3	0.18897
Medfilt3	0.15379
Medfilt3	0.06377
Medfilt3	0.02786
Medfilt3	0.01917
Medfilt3	0.14902
Medfilt3	0.03886
Medfilt3	0.24895
Medfilt3	0.03462
Medfilt3	0.03747
Medfilt3	0.04466
Medfilt3	0.03706
Medfilt3	0.16415
Medfilt3	0.11214
Medfilt3	0.07964
Medfilt3	0.04076
Medfilt3	0.08002
Medfilt3	0.16121
Medfilt3	0.04273
Medfilt3	0.12296
Medfilt3	0.02936
Medfilt3	0.05629
Medfilt3	0.1677
Medfilt3	0.05347
Medfilt3	0.0426
Medfilt3	0.2038
Medfilt3	0.12697
Medfilt3	0.02377
Medfilt3	0.07624
Medfilt3	0.17225
Medfilt3	0.03857
Medfilt3	0.18195
Medfilt3	0.0888
Medfilt3	0.05664
Medfilt3	0.03761
Medfilt3	0.02489
Medfilt3	0.06594
Medfilt3	0.07388
Medfilt3	0.09961
Medfilt3	0.05447
Medfilt3	0.22694
Medfilt3	0.03289
Medfilt3	0.03018
Medfilt3	0.20683
Medfilt3	0.04064
Medfilt3	0.12624
Medfilt3	0.13719
Medfilt3	0.24465
Medfilt3	0.02566
Medfilt3	0.03913
Medfilt3	0.08632
Medfilt3	0.37851
Medfilt3	0.04945
Medfilt3	0.04679
Medfilt3	0.07112
Medfilt3	0.22364
Medfilt3	0.11391
Medfilt3	0.07688
Medfilt3	0.06769
Medfilt3	0.258
Medfilt3	0.21612
Medfilt3	0.02406
Medfilt3	0.16424
Medfilt3	0.04048
Medfilt3	0.07254
Medfilt3	0.06346
Medfilt3	0.0214
Medfilt3	0.05924
Medfilt3	0.08926
Medfilt3	0.09939
Medfilt3	0.05338
Medfilt3	0.16433
Medfilt3	0.1191
Medfilt3	0.19867
Medfilt3	0.06686
Medfilt3	0.02358
Medfilt3	0.10778
Medfilt3	0.2451
Medfilt3	0.0775
Medfilt3	0.18779
Medfilt3	0.08221
Medfilt3	0.0213
Medfilt3	0.06215
Medfilt3	0.07134
Medfilt3	0.18663
Medfilt3	0.10292
Medfilt3	0.08114
Medfilt3	0.05379
Medfilt3	0.04178
Medfilt3	0.05321
Medfilt3	0.05961
Medfilt3	0.04223
Medfilt3	0.02631
Medfilt3	0.04439
Medfilt3	0.17405
Medfilt3	0.04918
Medfilt3	0.02785
Gaussfilt2	0.06747
Gaussfilt2	0.06896
Gaussfilt2	0.1677
Gaussfilt2	0.06332
Gaussfilt2	0.08342
Gaussfilt2	0.07124
Gaussfilt2	0.07867
Gaussfilt2	0.11763
Gaussfilt2	0.14374
Gaussfilt2	0.12414
Gaussfilt2	0.06853
Gaussfilt2	0.28852
Gaussfilt2	0.02977
Gaussfilt2	0.09215
Gaussfilt2	0.07336
Gaussfilt2	0.08995
Gaussfilt2	0.10676
Gaussfilt2	0.23629
Gaussfilt2	0.06258
Gaussfilt2	0.23369
Gaussfilt2	0.05416
Gaussfilt2	0.20822
Gaussfilt2	0.05231
Gaussfilt2	0.17192
Gaussfilt2	0.17845
Gaussfilt2	0.02779
Gaussfilt2	0.07086
Gaussfilt2	0.08477
Gaussfilt2	0.05762
Gaussfilt2	0.03511
Gaussfilt2	0.13184
Gaussfilt2	0.09836
Gaussfilt2	0.06206
Gaussfilt2	0.09582
Gaussfilt2	0.0659
Gaussfilt2	0.03335
Gaussfilt2	0.06679
Gaussfilt2	0.06865
Gaussfilt2	0.0567
Gaussfilt2	0.19598
Gaussfilt2	0.05219
Gaussfilt2	0.08339
Gaussfilt2	0.0991
Gaussfilt2	0.044
Gaussfilt2	0.11442
Gaussfilt2	0.28023
Gaussfilt2	0.10773
Gaussfilt2	0.05147
Gaussfilt2	0.03776
Gaussfilt2	0.16969
Gaussfilt2	0.0839
Gaussfilt2	0.07099
Gaussfilt2	0.32633
Gaussfilt2	0.18121
Gaussfilt2	0.08094
Gaussfilt2	0.0318
Gaussfilt2	0.06745
Gaussfilt2	0.02221
Gaussfilt2	0.14528
Gaussfilt2	0.26336
Gaussfilt2	0.31296
Gaussfilt2	0.09972
Gaussfilt2	0.12006
Gaussfilt2	0.02513
Gaussfilt2	0.12253
Gaussfilt2	0.09932
Gaussfilt2	0.06998
Gaussfilt2	0.03932
Gaussfilt2	0.31792
Gaussfilt2	0.03159
Gaussfilt2	0.0472
Gaussfilt2	0.05246
Gaussfilt2	0.08315
Gaussfilt2	0.04546
Gaussfilt2	0.17037
Gaussfilt2	0.19243
Gaussfilt2	0.06807
Gaussfilt2	0.04614
Gaussfilt2	0.06281
Gaussfilt2	0.0398
Gaussfilt2	0.03163
Gaussfilt2	0.03645
Gaussfilt2	0.16626
Gaussfilt2	0.32677
Gaussfilt2	0.09316
Gaussfilt2	0.02614
Gaussfilt2	0.11792
Gaussfilt2	0.07919
Gaussfilt2	0.03794
Gaussfilt2	0.05997
Gaussfilt2	0.07608
Gaussfilt2	0.23541
Gaussfilt2	0.22409
Gaussfilt2	0.03542
Gaussfilt2	0.08224
Gaussfilt2	0.2712
Gaussfilt2	0.0452
Gaussfilt2	0.05559
Gaussfilt2	0.0486
Gaussfilt2	0.08343
Gaussfilt2	0.06533
Gaussfilt2	0.10541
Gaussfilt2	0.06834
Gaussfilt2	0.05206
Gaussfilt2	0.03877
Gaussfilt2	0.26103
Gaussfilt2	0.06886
Gaussfilt2	0.04409
Gaussfilt2	0.09155
Gaussfilt2	0.1346
Gaussfilt2	0.08261
Gaussfilt2	0.03919
Gaussfilt2	0.22972
Gaussfilt2	0.08881
Gaussfilt2	0.15563
Gaussfilt2	0.02624
Gaussfilt2	0.06876
Gaussfilt2	0.10761
Gaussfilt2	0.20972
Gaussfilt2	0.0637
Gaussfilt2	0.15836
Gaussfilt2	0.02744
Gaussfilt2	0.12845
Gaussfilt2	0.03825
Gaussfilt2	0.31712
Gaussfilt2	0.05723
Gaussfilt2	0.07993
Gaussfilt2	0.02889
Gaussfilt2	0.15457
Gaussfilt2	0.02412
Gaussfilt2	0.06033
Gaussfilt2	0.10972
Gaussfilt2	0.18825
Gaussfilt2	0.15145
Gaussfilt2	0.06704
Gaussfilt2	0.03611
Gaussfilt2	0.08088
Gaussfilt2	0.09839
Gaussfilt2	0.0374
Gaussfilt2	0.04765
Gaussfilt2	0.18151
Gaussfilt2	0.05848
Gaussfilt2	0.10565
Gaussfilt2	0.01602
Gaussfilt2	0.03455
Gaussfilt2	0.03442
Gaussfilt2	0.09106
Gaussfilt2	0.02941
Gaussfilt2	0.10342
Gaussfilt2	0.08698
Gaussfilt2	0.10328
Gaussfilt2	0.06188
Gaussfilt2	0.05548
Gaussfilt2	0.12303
Gaussfilt2	0.15779
Gaussfilt2	0.04809
Gaussfilt2	0.22782
Gaussfilt2	0.08094
Gaussfilt2	0.0718
Gaussfilt2	0.04494
Gaussfilt2	0.08606
Gaussfilt2	0.30951
Gaussfilt2	0.20856
Gaussfilt2	0.12627
Gaussfilt2	0.04229
Gaussfilt2	0.20994
Gaussfilt2	0.07721
Gaussfilt2	0.07861
Gaussfilt2	0.07166
Gaussfilt2	0.04832
Gaussfilt2	0.08
Gaussfilt2	0.06544
Gaussfilt2	0.14457
Gaussfilt2	0.28812
Gaussfilt2	0.1832
Gaussfilt2	0.11929
Gaussfilt2	0.17204
Gaussfilt2	0.03168
Gaussfilt2	0.09519
Gaussfilt2	0.04083
Gaussfilt2	0.15747
Gaussfilt2	0.07254
Gaussfilt2	0.023
Gaussfilt2	0.03831
Gaussfilt2	0.04578
Gaussfilt2	0.35103
Gaussfilt2	0.18481
Gaussfilt2	0.05131
Gaussfilt2	0.16219
Gaussfilt2	0.0247
Gaussfilt2	0.11607
Gaussfilt2	0.03917
Gaussfilt2	0.071
Gaussfilt2	0.04581
Gaussfilt2	0.12929
Gaussfilt2	0.03065
Gaussfilt2	0.03156
Gaussfilt2	0.07492
Gaussfilt2	0.0652
Gaussfilt2	0.04054
Gaussfilt2	0.10175
Gaussfilt2	0.18902
Gaussfilt2	0.10489
Gaussfilt2	0.18677
Gaussfilt2	0.16792
Gaussfilt2	0.25605
Gaussfilt2	0.0452
Gaussfilt2	0.33902
Gaussfilt2	0.19802
Gaussfilt2	0.05835
Gaussfilt2	0.1724
Gaussfilt2	0.22066
Gaussfilt2	0.04467
Gaussfilt2	0.07373
Gaussfilt2	0.08067
Gaussfilt2	0.03174
Gaussfilt2	0.08423
Gaussfilt2	0.18639
Gaussfilt2	0.0952
Gaussfilt2	0.19913
Gaussfilt2	0.12124
Gaussfilt2	0.12423
Gaussfilt2	0.07642
Gaussfilt2	0.02322
Gaussfilt2	0.07982
Gaussfilt2	0.06542
Gaussfilt2	0.04122
Gaussfilt2	0.02851
Gaussfilt2	0.05084
Gaussfilt2	0.03002
Gaussfilt2	0.05716
Gaussfilt2	0.35281
Gaussfilt2	0.08591
Gaussfilt2	0.0734
Gaussfilt2	0.09515
Gaussfilt2	0.17919
Gaussfilt2	0.17719
Gaussfilt2	0.0432
Gaussfilt2	0.04693
Gaussfilt2	0.05214
Gaussfilt2	0.17808
Gaussfilt2	0.24878
Gaussfilt2	0.08415
Gaussfilt2	0.02795
Gaussfilt2	0.14457
Gaussfilt2	0.12614
Gaussfilt2	0.14744
Gaussfilt2	0.01978
Gaussfilt2	0.09463
Gaussfilt2	0.05224
Gaussfilt2	0.06856
Gaussfilt2	0.03967
Gaussfilt2	0.04005
Gaussfilt2	0.09901
Gaussfilt2	0.1066
Gaussfilt2	0.03454
Gaussfilt2	0.20269
Gaussfilt2	0.19154
Gaussfilt2	0.07794
Gaussfilt2	0.07411
Gaussfilt2	0.05954
Gaussfilt2	0.03857
Gaussfilt2	0.07988
Gaussfilt2	0.13858
Gaussfilt2	0.06091
Gaussfilt2	0.06476
Gaussfilt2	0.08209
Gaussfilt2	0.05298
Gaussfilt2	0.08101
Gaussfilt2	0.04542
Gaussfilt2	0.06533
Gaussfilt2	0.22587
Gaussfilt2	0.0829
Gaussfilt2	0.13484
Gaussfilt2	0.14853
Gaussfilt2	0.24774
Gaussfilt2	0.24296
Gaussfilt2	0.02765
Gaussfilt2	0.04082
Gaussfilt2	0.10572
Gaussfilt2	0.02413
Gaussfilt2	0.19357
Gaussfilt2	0.04291
Gaussfilt2	0.22635
Gaussfilt2	0.23924
Gaussfilt2	0.24319
Gaussfilt2	0.07594
Gaussfilt2	0.02172
Gaussfilt2	0.08644
Gaussfilt2	0.05441
Gaussfilt2	0.10845
Gaussfilt2	0.24007
Gaussfilt2	0.2879
Gaussfilt2	0.11525
Gaussfilt2	0.07387
Gaussfilt2	0.0865
Gaussfilt2	0.01986
Gaussfilt2	0.06861
Gaussfilt2	0.04972
Gaussfilt2	0.02545
Gaussfilt2	0.03201
Gaussfilt2	0.0727
Gaussfilt2	0.18631
Gaussfilt2	0.02916
Gaussfilt2	0.16044
Gaussfilt2	0.12739
Gaussfilt2	0.1518
Gaussfilt2	0.07672
Gaussfilt2	0.04288
Gaussfilt2	0.09373
Gaussfilt2	0.03849
Gaussfilt2	0.04348
Gaussfilt2	0.04937
Gaussfilt2	0.04224
Gaussfilt2	0.11036
Gaussfilt2	0.08605
Gaussfilt2	0.15089
Gaussfilt2	0.17716
Gaussfilt2	0.23548
Gaussfilt2	0.18758
Gaussfilt2	0.03711
Gaussfilt2	0.05069
Gaussfilt2	0.09412
Gaussfilt2	0.20723
Gaussfilt2	0.19951
Gaussfilt2	0.09556
Gaussfilt2	0.0308
Gaussfilt2	0.05732
Gaussfilt2	0.23017
Gaussfilt2	0.05864
Gaussfilt2	0.11636
Gaussfilt2	0.04536
Gaussfilt2	0.08483
Gaussfilt2	0.17785
Gaussfilt2	0.05131
Gaussfilt2	0.14235
Gaussfilt2	0.0529
Gaussfilt2	0.17675
Gaussfilt2	0.05793
Gaussfilt2	0.03066
Gaussfilt2	0.03667
Gaussfilt2	0.10042
Gaussfilt2	0.04686
Gaussfilt2	0.0521
Gaussfilt2	0.1736
Gaussfilt2	0.05716
Gaussfilt2	0.07575
Gaussfilt2	0.2735
Gaussfilt2	0.09821
Gaussfilt2	0.15277
Gaussfilt2	0.09073
Gaussfilt2	0.11742
Gaussfilt2	0.06088
Gaussfilt2	0.099
Gaussfilt2	0.03246
Gaussfilt2	0.19505
Gaussfilt2	0.10744
Gaussfilt2	0.05973
Gaussfilt2	0.23777
Gaussfilt2	0.16243
Gaussfilt2	0.05733
Gaussfilt2	0.22706
Gaussfilt2	0.06302
Gaussfilt2	0.04164
Gaussfilt2	0.08366
Gaussfilt2	0.04003
Gaussfilt2	0.06234
Gaussfilt2	0.03899
Gaussfilt2	0.07342
Gaussfilt2	0.03415
Gaussfilt2	0.10642
Gaussfilt2	0.08912
Gaussfilt2	0.02671
Gaussfilt2	0.05325
Gaussfilt2	0.12438
Gaussfilt2	0.0742
Gaussfilt2	0.02337
Gaussfilt2	0.06316
Gaussfilt2	0.03288
Gaussfilt2	0.08418
Gaussfilt2	0.06067
Gaussfilt2	0.07491
Gaussfilt2	0.2183
Gaussfilt2	0.21898
Gaussfilt2	0.04044
Gaussfilt2	0.20118
Gaussfilt2	0.09453
Gaussfilt2	0.03395
Gaussfilt2	0.11129
Gaussfilt2	0.09301
Gaussfilt2	0.23143
Gaussfilt2	0.11566
Gaussfilt2	0.1673
Gaussfilt2	0.24122
Gaussfilt2	0.14339
Gaussfilt2	0.07281
Gaussfilt2	0.09207
Gaussfilt2	0.05861
Gaussfilt2	0.05329
Gaussfilt2	0.19758
Gaussfilt2	0.25119
Gaussfilt2	0.08182
Gaussfilt2	0.1185
Gaussfilt2	0.03564
Gaussfilt2	0.07341
Gaussfilt2	0.1037
Gaussfilt2	0.03647
Gaussfilt2	0.08296
Gaussfilt2	0.02277
Gaussfilt2	0.10361
Gaussfilt2	0.05952
Gaussfilt2	0.16733
Gaussfilt2	0.06608
Gaussfilt2	0.07742
Gaussfilt2	0.06723
Gaussfilt2	0.07126
Gaussfilt2	0.03283
Gaussfilt2	0.06476
Gaussfilt2	0.04405
Gaussfilt2	0.09411
Gaussfilt2	0.25569
Gaussfilt2	0.06988
Gaussfilt2	0.07825
Gaussfilt2	0.07892
Gaussfilt2	0.08691
Gaussfilt2	0.07422
Gaussfilt2	0.09379
Gaussfilt2	0.19053
Gaussfilt2	0.05564
Gaussfilt2	0.23891
Gaussfilt2	0.23084
Gaussfilt2	0.03764
Gaussfilt2	0.07136
Gaussfilt2	0.10395
Gaussfilt2	0.19305
Gaussfilt2	0.11442
Gaussfilt2	0.04218
Gaussfilt2	0.06624
Gaussfilt2	0.19131
Gaussfilt2	0.1756
Gaussfilt2	0.04356
Gaussfilt2	0.01929
Gaussfilt2	0.08324
Gaussfilt2	0.08582
Gaussfilt2	0.26561
Gaussfilt2	0.07722
Gaussfilt2	0.2764
Gaussfilt2	0.12255
Gaussfilt2	0.07506
Gaussfilt2	0.18542
Gaussfilt2	0.03796
Gaussfilt2	0.20484
Gaussfilt2	0.07578
Gaussfilt2	0.10931
Gaussfilt2	0.10038
Gaussfilt2	0.04019
Gaussfilt2	0.06014
Gaussfilt2	0.1566
Gaussfilt2	0.02648
Gaussfilt2	0.0623
Gaussfilt2	0.09633
Gaussfilt2	0.12301
Gaussfilt2	0.04843
Gaussfilt2	0.07791
Gaussfilt2	0.08415
Gaussfilt2	0.0683
Gaussfilt2	0.10467
Gaussfilt2	0.07019
Gaussfilt2	0.03118
Gaussfilt2	0.09879
Gaussfilt2	0.23386
Gaussfilt2	0.11613
Gaussfilt2	0.05081
Gaussfilt2	0.0643
Gaussfilt2	0.15666
Gaussfilt2	0.08682
Gaussfilt2	0.03892
Gaussfilt2	0.07012
Gaussfilt2	0.14052
Gaussfilt2	0.0662
Gaussfilt2	0.06791
Gaussfilt2	0.09008
Gaussfilt2	0.06402
Gaussfilt2	0.05208
Gaussfilt2	0.0596
Gaussfilt2	0.05631
Gaussfilt2	0.05329
Gaussfilt2	0.08076
Gaussfilt2	0.07137
Gaussfilt2	0.07265
Gaussfilt2	0.05927
Gaussfilt2	0.07245
Gaussfilt2	0.08786
Gaussfilt2	0.22075
Gaussfilt2	0.05637
Gaussfilt2	0.09343
Gaussfilt2	0.03896
Gaussfilt2	0.06341
Gaussfilt2	0.06457
Gaussfilt2	0.18302
Gaussfilt2	0.18378
Gaussfilt2	0.16522
Gaussfilt2	0.11073
Gaussfilt2	0.21047
Gaussfilt2	0.17515
Gaussfilt2	0.06079
Gaussfilt2	0.03688
Gaussfilt2	0.02219
Gaussfilt2	0.09678
Gaussfilt2	0.05723
Gaussfilt2	0.25781
Gaussfilt2	0.04402
Gaussfilt2	0.04247
Gaussfilt2	0.05609
Gaussfilt2	0.04955
Gaussfilt2	0.2253
Gaussfilt2	0.13641
Gaussfilt2	0.08178
Gaussfilt2	0.05374
Gaussfilt2	0.09544
Gaussfilt2	0.1897
Gaussfilt2	0.05406
Gaussfilt2	0.13081
Gaussfilt2	0.04029
Gaussfilt2	0.06368
Gaussfilt2	0.17612
Gaussfilt2	0.06209
Gaussfilt2	0.04187
Gaussfilt2	0.21407
Gaussfilt2	0.13035
Gaussfilt2	0.03011
Gaussfilt2	0.08373
Gaussfilt2	0.19202
Gaussfilt2	0.04749
Gaussfilt2	0.24627
Gaussfilt2	0.11171
Gaussfilt2	0.0667
Gaussfilt2	0.04153
Gaussfilt2	0.02175
Gaussfilt2	0.07287
Gaussfilt2	0.08223
Gaussfilt2	0.11901
Gaussfilt2	0.0652
Gaussfilt2	0.25261
Gaussfilt2	0.04075
Gaussfilt2	0.03795
Gaussfilt2	0.19729
Gaussfilt2	0.05722
Gaussfilt2	0.17695
Gaussfilt2	0.14901
Gaussfilt2	0.25803
Gaussfilt2	0.03108
Gaussfilt2	0.03988
Gaussfilt2	0.10345
Gaussfilt2	0.34872
Gaussfilt2	0.05732
Gaussfilt2	0.04901
Gaussfilt2	0.08456
Gaussfilt2	0.25301
Gaussfilt2	0.14064
Gaussfilt2	0.0974
Gaussfilt2	0.08897
Gaussfilt2	0.26696
Gaussfilt2	0.19727
Gaussfilt2	0.02341
Gaussfilt2	0.19465
Gaussfilt2	0.05894
Gaussfilt2	0.0802
Gaussfilt2	0.08198
Gaussfilt2	0.02843
Gaussfilt2	0.06242
Gaussfilt2	0.09815
Gaussfilt2	0.11365
Gaussfilt2	0.06017
Gaussfilt2	0.20854
Gaussfilt2	0.13601
Gaussfilt2	0.27166
Gaussfilt2	0.09302
Gaussfilt2	0.02531
Gaussfilt2	0.11934
Gaussfilt2	0.21419
Gaussfilt2	0.09472
Gaussfilt2	0.20889
Gaussfilt2	0.09704
Gaussfilt2	0.02632
Gaussfilt2	0.07644
Gaussfilt2	0.07398
Gaussfilt2	0.2333
Gaussfilt2	0.10768
Gaussfilt2	0.09235
Gaussfilt2	0.06412
Gaussfilt2	0.05166
Gaussfilt2	0.06158
Gaussfilt2	0.08364
Gaussfilt2	0.0433
Gaussfilt2	0.02447
Gaussfilt2	0.05071
Gaussfilt2	0.18636
Gaussfilt2	0.05808
Gaussfilt2	0.03324
NLM	0.044
NLM	0.04578
NLM	0.06487
NLM	0.04729
NLM	0.05271
NLM	0.04464
NLM	0.05324
NLM	0.0485
NLM	0.07001
NLM	0.05638
NLM	0.04325
NLM	0.07734
NLM	0.03459
NLM	0.05099
NLM	0.05559
NLM	0.06365
NLM	0.06236
NLM	0.06261
NLM	0.04819
NLM	0.0687
NLM	0.04628
NLM	0.06059
NLM	0.03572
NLM	0.0632
NLM	0.0588
NLM	0.054
NLM	0.04944
NLM	0.04496
NLM	0.05135
NLM	0.03856
NLM	0.07195
NLM	0.06549
NLM	0.03885
NLM	0.06043
NLM	0.04877
NLM	0.029
NLM	0.04551
NLM	0.0417
NLM	0.05132
NLM	0.07984
NLM	0.0452
NLM	0.05951
NLM	0.06731
NLM	0.02754
NLM	0.04862
NLM	0.07102
NLM	0.06324
NLM	0.03415
NLM	0.0317
NLM	0.06715
NLM	0.05456
NLM	0.04907
NLM	0.07521
NLM	0.05377
NLM	0.05378
NLM	0.03602
NLM	0.05282
NLM	0.0342
NLM	0.06998
NLM	0.07497
NLM	0.07041
NLM	0.04626
NLM	0.06706
NLM	0.02969
NLM	0.06567
NLM	0.05861
NLM	0.05031
NLM	0.03181
NLM	0.06414
NLM	0.04201
NLM	0.04085
NLM	0.03798
NLM	0.05334
NLM	0.03727
NLM	0.07213
NLM	0.07305
NLM	0.05808
NLM	0.03913
NLM	0.05272
NLM	0.02861
NLM	0.04273
NLM	0.04014
NLM	0.06848
NLM	0.0686
NLM	0.0524
NLM	0.02661
NLM	0.06631
NLM	0.06038
NLM	0.03744
NLM	0.03935
NLM	0.044
NLM	0.06916
NLM	0.06856
NLM	0.03081
NLM	0.06495
NLM	0.07824
NLM	0.04507
NLM	0.04581
NLM	0.03464
NLM	0.04213
NLM	0.03597
NLM	0.04422
NLM	0.04143
NLM	0.04704
NLM	0.04083
NLM	0.06514
NLM	0.04036
NLM	0.03012
NLM	0.06701
NLM	0.06645
NLM	0.05411
NLM	0.03746
NLM	0.06642
NLM	0.06315
NLM	0.07096
NLM	0.04128
NLM	0.06015
NLM	0.05275
NLM	0.06825
NLM	0.04748
NLM	0.05633
NLM	0.03958
NLM	0.06887
NLM	0.03402
NLM	0.06193
NLM	0.04562
NLM	0.05327
NLM	0.03788
NLM	0.06295
NLM	0.03735
NLM	0.05598
NLM	0.04805
NLM	0.07607
NLM	0.06023
NLM	0.03979
NLM	0.03447
NLM	0.06103
NLM	0.04638
NLM	0.02925
NLM	0.04559
NLM	0.06057
NLM	0.05739
NLM	0.04799
NLM	0.02985
NLM	0.03678
NLM	0.03469
NLM	0.05133
NLM	0.03132
NLM	0.06362
NLM	0.06284
NLM	0.0451
NLM	0.03855
NLM	0.03878
NLM	0.06186
NLM	0.06015
NLM	0.04404
NLM	0.06279
NLM	0.04742
NLM	0.04527
NLM	0.04223
NLM	0.04664
NLM	0.06286
NLM	0.07485
NLM	0.06561
NLM	0.04247
NLM	0.06428
NLM	0.05941
NLM	0.04892
NLM	0.04688
NLM	0.04122
NLM	0.0518
NLM	0.03643
NLM	0.05079
NLM	0.06452
NLM	0.06929
NLM	0.07384
NLM	0.06399
NLM	0.03436
NLM	0.06575
NLM	0.03605
NLM	0.05862
NLM	0.04537
NLM	0.03544
NLM	0.02814
NLM	0.04809
NLM	0.07282
NLM	0.06492
NLM	0.04965
NLM	0.05582
NLM	0.04133
NLM	0.06055
NLM	0.05519
NLM	0.04967
NLM	0.02894
NLM	0.06352
NLM	0.0381
NLM	0.04896
NLM	0.04702
NLM	0.04617
[truncated: 2,801 more rows]

## Sheet: Fig 3C RMSE SSIM
data tested	data trained on	index	RMSE	SSIM
Strain 1	Strain 1	22162	0.03105	0.69122
Strain 1	Strain 1	22163	0.03474	0.61132
Strain 1	Strain 1	22164	0.03078	0.61857
Strain 1	Strain 1	22165	0.02811	0.69604
Strain 1	Strain 1	22166	0.02356	0.71485
Strain 1	Strain 1	22167	0.02689	0.59496
Strain 1	Strain 1	22168	0.03881	0.56294
Strain 1	Strain 1	22169	0.01967	0.75548
Strain 1	Strain 1	22170	0.06172	0.39381
Strain 1	Strain 1	22171	0.03976	0.5608
Strain 1	Strain 1	22172	0.02331	0.70702
Strain 1	Strain 1	22173	0.02893	0.6369
Strain 1	Strain 1	22174	0.02528	0.68445
Strain 1	Strain 1	22175	0.02797	0.59328
Strain 1	Strain 1	22176	0.06463	0.47225
Strain 1	Strain 1	22177	0.02813	0.78556
Strain 1	Strain 1	22178	0.03634	0.79017
Strain 1	Strain 1	22179	0.02367	0.74904
Strain 1	Strain 1	22180	0.02276	0.81179
Strain 1	Strain 1	22181	0.02798	0.6856
Strain 1	Strain 1	22182	0.04528	0.46948
Strain 1	Strain 1	22183	0.0344	0.69113
Strain 1	Strain 1	22184	0.06409	0.41467
Strain 1	Strain 1	22185	0.03455	0.62918
Strain 1	Strain 1	22186	0.02712	0.7327
Strain 1	Strain 1	22187	0.03057	0.62423
Strain 1	Strain 1	22188	0.04342	0.52178
Strain 1	Strain 1	22189	0.02732	0.73811
Strain 1	Strain 1	22190	0.04588	0.45145
Strain 1	Strain 1	22191	0.02906	0.62432
Strain 1	Strain 1	22192	0.0227	0.7729
Strain 1	Strain 1	22193	0.02344	0.79272
Strain 1	Strain 1	22194	0.04448	0.48452
Strain 1	Strain 1	22195	0.02214	0.83385
Strain 1	Strain 1	22196	0.1104	0.36948
Strain 1	Strain 1	22197	0.01944	0.70286
Strain 1	Strain 1	22198	0.03083	0.68281
Strain 1	Strain 1	22199	0.02224	0.71627
Strain 1	Strain 1	22200	0.04617	0.59898
Strain 1	Strain 1	22201	0.02655	0.75712
Strain 1	Strain 1	22202	0.04604	0.47754
Strain 1	Strain 1	22203	0.0273	0.70126
Strain 1	Strain 1	22204	0.02277	0.73793
Strain 1	Strain 1	22205	0.11765	0.28556
Strain 1	Strain 1	22206	0.03041	0.60282
Strain 1	Strain 1	22207	0.04596	0.55211
Strain 1	Strain 1	22208	0.0308	0.642
Strain 1	Strain 1	22209	0.02263	0.65506
Strain 1	Strain 1	22210	0.0292	0.62939
Strain 1	Strain 1	22211	0.02777	0.63083
Strain 1	Strain 1	22212	0.0294	0.73837
Strain 1	Strain 1	22213	0.02588	0.67296
Strain 1	Strain 1	22214	0.021	0.73209
Strain 1	Strain 1	22215	0.01892	0.87114
Strain 1	Strain 1	22216	0.02555	0.73842
Strain 1	Strain 1	22217	0.03416	0.59575
Strain 1	Strain 1	22218	0.04541	0.54165
Strain 1	Strain 1	22219	0.05918	0.5356
Strain 1	Strain 1	22220	0.02466	0.85204
Strain 1	Strain 1	22221	0.04533	0.55459
Strain 1	Strain 1	22222	0.02864	0.53146
Strain 1	Strain 1	22223	0.07138	0.38373
Strain 1	Strain 1	22224	0.02593	0.63969
Strain 1	Strain 1	22225	0.03218	0.56198
Strain 1	Strain 1	22226	0.02995	0.63173
Strain 1	Strain 1	22227	0.03058	0.77527
Strain 1	Strain 1	22228	0.02392	0.81265
Strain 1	Strain 1	22229	0.07789	0.4303
Strain 1	Strain 1	22230	0.03233	0.8033
Strain 1	Strain 1	22231	0.03561	0.64529
Strain 1	Strain 1	22232	0.03119	0.61628
Strain 1	Strain 1	22233	0.04579	0.49742
Strain 1	Strain 1	22234	0.0315	0.69552
Strain 1	Strain 1	22235	0.0283	0.65128
Strain 1	Strain 1	22236	0.02553	0.68335
Strain 1	Strain 1	22237	0.02546	0.76003
Strain 1	Strain 1	22238	0.02558	0.7855
Strain 1	Strain 1	22239	0.02035	0.8162
Strain 1	Strain 1	22240	0.0212	0.82682
Strain 1	Strain 1	22241	0.02468	0.86835
Strain 1	Strain 1	22242	0.02618	0.7321
Strain 1	Strain 1	22243	0.05697	0.42543
Strain 1	Strain 1	22244	0.03325	0.66154
Strain 1	Strain 1	22245	0.04306	0.61042
Strain 1	Strain 1	22246	0.05414	0.42651
Strain 1	Strain 1	22247	0.07314	0.56781
Strain 1	Strain 1	22248	0.07834	0.54221
Strain 1	Strain 1	22249	0.06829	0.57717
Strain 1	Strain 1	22250	0.04102	0.72375
Strain 1	Strain 1	22251	0.06035	0.6344
Strain 1	Strain 1	22252	0.15264	0.26788
Strain 1	Strain 1	22253	0.16761	0.29495
Strain 1	Strain 1	22254	0.1112	0.38668
Strain 1	Strain 1	22255	0.32816	0.19527
Strain 1	Strain 1	22256	0.35834	0.15311
Strain 1	Strain 1	22257	0.02521	0.58608
Strain 1	Strain 1	22258	0.02257	0.62923
Strain 1	Strain 1	22259	0.03806	0.60962
Strain 1	Strain 1	22260	0.03981	0.48017
Strain 1	Strain 1	22261	0.03795	0.53112
Strain 1	Strain 2	19156	0.1036	0.35773
Strain 1	Strain 2	19157	0.06889	0.36514
Strain 1	Strain 2	19158	0.09532	0.37907
Strain 1	Strain 2	19159	0.05662	0.42522
Strain 1	Strain 2	19160	0.04534	0.51774
Strain 1	Strain 2	19161	0.04048	0.50712
Strain 1	Strain 2	19162	0.03247	0.59332
Strain 1	Strain 2	19163	0.03093	0.58014
Strain 1	Strain 2	19164	0.02903	0.51411
Strain 1	Strain 2	19165	0.02615	0.54072
Strain 1	Strain 2	19166	0.02875	0.58903
Strain 1	Strain 2	19167	0.03242	0.55117
Strain 1	Strain 2	19168	0.02847	0.66671
Strain 1	Strain 2	19169	0.0271	0.61949
Strain 1	Strain 2	19170	0.02085	0.72526
Strain 1	Strain 2	19171	0.0271	0.56897
Strain 1	Strain 2	19172	0.02295	0.65088
Strain 1	Strain 2	19173	0.02665	0.58113
Strain 1	Strain 2	19174	0.02315	0.66842
Strain 1	Strain 2	19175	0.03054	0.56298
Strain 1	Strain 2	19176	0.0248	0.66853
Strain 1	Strain 2	19177	0.03338	0.55393
Strain 1	Strain 2	19178	0.03129	0.53346
Strain 1	Strain 2	19179	0.03679	0.46028
Strain 1	Strain 2	19180	0.0441	0.46044
Strain 1	Strain 2	19181	0.05087	0.469
Strain 1	Strain 2	19182	0.0663	0.43993
Strain 1	Strain 2	19183	0.05158	0.47327
Strain 1	Strain 2	19184	0.04467	0.55178
Strain 1	Strain 2	19185	0.04856	0.4635
Strain 1	Strain 2	19186	0.03373	0.56893
Strain 1	Strain 2	19187	0.03377	0.58557
Strain 1	Strain 2	19188	0.02648	0.66
Strain 1	Strain 2	19189	0.02814	0.64875
Strain 1	Strain 2	19190	0.03115	0.55565
Strain 1	Strain 2	19191	0.02517	0.64354
Strain 1	Strain 2	19192	0.02052	0.77222
Strain 1	Strain 2	19193	0.02595	0.6662
Strain 1	Strain 2	19194	0.03069	0.60444
Strain 1	Strain 2	19195	0.02593	0.68754
Strain 1	Strain 2	19196	0.02989	0.61703
Strain 1	Strain 2	19197	0.02551	0.70393
Strain 1	Strain 2	19198	0.03046	0.58756
Strain 1	Strain 2	19199	0.02258	0.66527
Strain 1	Strain 2	19200	0.02402	0.67684
Strain 1	Strain 2	19201	0.0287	0.62297
Strain 1	Strain 2	19202	0.02715	0.6304
Strain 1	Strain 2	19203	0.03323	0.56249
Strain 1	Strain 2	19204	0.03629	0.56631
Strain 1	Strain 2	19205	0.04957	0.44846
Strain 1	Strain 2	19206	0.04885	0.55861
Strain 1	Strain 2	19207	0.10982	0.37963
Strain 1	Strain 2	19208	0.08613	0.41175
Strain 1	Strain 2	19209	0.05334	0.57894
Strain 1	Strain 2	19210	0.05915	0.54575
Strain 1	Strain 2	19211	0.03327	0.71162
Strain 1	Strain 2	19212	0.03792	0.57874
Strain 1	Strain 2	19213	0.03169	0.62589
Strain 1	Strain 2	19214	0.02794	0.59038
Strain 1	Strain 2	19215	0.0243	0.64778
Strain 1	Strain 2	19216	0.02403	0.63984
Strain 1	Strain 2	19217	0.02263	0.6279
Strain 1	Strain 2	19218	0.0231	0.77663
Strain 1	Strain 2	19219	0.02876	0.63529
Strain 1	Strain 2	19220	0.02548	0.63691
Strain 1	Strain 2	19221	0.03278	0.46917
Strain 1	Strain 2	19222	0.02298	0.68964
Strain 1	Strain 2	19223	0.02765	0.53795
Strain 1	Strain 2	19224	0.02523	0.62901
Strain 1	Strain 2	19225	0.02448	0.58773
Strain 1	Strain 2	19226	0.02549	0.57498
Strain 1	Strain 2	19227	0.02206	0.66277
Strain 1	Strain 2	19228	0.03489	0.45701
Strain 1	Strain 2	19229	0.03343	0.51368
Strain 1	Strain 2	19230	0.04387	0.47599
Strain 1	Strain 2	19231	0.05151	0.45719
Strain 1	Strain 2	19232	0.04633	0.52116
Strain 1	Strain 2	19233	0.1988	0.22394
Strain 1	Strain 2	19234	0.11786	0.3587
Strain 1	Strain 2	19235	0.06561	0.35756
Strain 1	Strain 2	19236	0.05515	0.46348
Strain 1	Strain 2	19237	0.0561	0.47519
Strain 1	Strain 2	19238	0.04565	0.52679
Strain 1	Strain 2	19239	0.04523	0.49404
Strain 1	Strain 2	19240	0.03089	0.6567
Strain 1	Strain 2	19241	0.03676	0.56734
Strain 1	Strain 2	19242	0.03481	0.56671
Strain 1	Strain 2	19243	0.03116	0.66755
Strain 1	Strain 2	19244	0.03665	0.59603
Strain 1	Strain 2	19245	0.03242	0.58703
Strain 1	Strain 2	19246	0.03359	0.57174
Strain 1	Strain 2	19247	0.0331	0.55742
Strain 1	Strain 2	19248	0.02867	0.70543
Strain 1	Strain 2	19249	0.02531	0.65104
Strain 1	Strain 2	19250	0.0242	0.6947
Strain 1	Strain 2	19251	0.02829	0.60543
Strain 1	Strain 2	19252	0.03642	0.48412
Strain 1	Strain 2	19253	0.02993	0.67449
Strain 1	Strain 2	19254	0.04701	0.44387
Strain 1	Strain 2	19255	0.04324	0.56709
Strain 1	Strain 2	19256	0.05411	0.44831
Strain 1	Strain 2	19257	0.06567	0.27832
Strain 1	Strain 2	19258	0.05131	0.588
Strain 1	Strain 2	19259	0.04902	0.52822
Strain 1	Strain 2	19260	0.04497	0.50828
Strain 1	Strain 2	19261	0.03744	0.52674
Strain 1	Strain 2	19262	0.02789	0.64649
Strain 1	Strain 2	19263	0.02618	0.58315
Strain 1	Strain 2	19264	0.02774	0.53244
Strain 1	Strain 2	19265	0.02368	0.60647
Strain 1	Strain 2	19266	0.02475	0.62335
Strain 1	Strain 2	19267	0.02184	0.6587
Strain 1	Strain 2	19268	0.02745	0.63199
Strain 1	Strain 2	19269	0.03292	0.52802
Strain 1	Strain 2	19270	0.0292	0.67255
Strain 1	Strain 2	19271	0.02792	0.63016
Strain 1	Strain 2	19272	0.02663	0.66801
Strain 1	Strain 2	19273	0.02631	0.7159
Strain 1	Strain 2	19274	0.02758	0.57874
Strain 1	Strain 2	19275	0.03024	0.64183
Strain 1	Strain 2	19276	0.02545	0.69995
Strain 1	Strain 2	19277	0.02563	0.65852
Strain 1	Strain 2	19278	0.02991	0.60459
Strain 1	Strain 2	19279	0.04293	0.49942
Strain 1	Strain 2	19280	0.04957	0.44056
Strain 1	Strain 2	19281	0.13128	0.3366
Strain 1	Strain 2	19282	0.06258	0.39355
Strain 1	Strain 2	19283	0.0554	0.44144
Strain 1	Strain 2	19284	0.04902	0.51524
Strain 1	Strain 2	19285	0.04083	0.50813
Strain 1	Strain 2	19286	0.03862	0.52844
Strain 1	Strain 2	19287	0.03148	0.57142
Strain 1	Strain 2	19288	0.03132	0.50946
Strain 1	Strain 2	19289	0.0282	0.56801
Strain 1	Strain 2	19290	0.02612	0.74629
Strain 1	Strain 2	19291	0.03639	0.5362
Strain 1	Strain 2	19292	0.03163	0.60528
Strain 1	Strain 2	19293	0.03211	0.5851
Strain 1	Strain 2	19294	0.03335	0.56326
Strain 1	Strain 2	19295	0.0279	0.65911
Strain 1	Strain 2	19296	0.02568	0.63077
Strain 1	Strain 2	19297	0.01938	0.73361
Strain 1	Strain 2	19298	0.03142	0.51619
Strain 1	Strain 2	19299	0.03524	0.46681
Strain 1	Strain 2	19300	0.03137	0.56844
Strain 1	Strain 2	19301	0.03601	0.54012
Strain 1	Strain 2	19302	0.0367	0.53686
Strain 1	Strain 2	19303	0.04207	0.51247
Strain 1	Strain 2	19304	0.05423	0.4201
Strain 1	Strain 2	19305	0.06699	0.43213
Strain 1	Strain 2	19306	0.09864	0.34688
Strain 1	Strain 2	19307	0.07336	0.45507
Strain 1	Strain 2	19308	0.07681	0.39519
Strain 1	Strain 2	19309	0.04583	0.58261
Strain 1	Strain 2	19310	0.0411	0.56541
Strain 1	Strain 2	19311	0.03111	0.58106
Strain 1	Strain 2	19312	0.03895	0.46422
Strain 1	Strain 2	19313	0.03346	0.54946
Strain 1	Strain 2	19314	0.0244	0.79244
Strain 1	Strain 2	19315	0.02866	0.6812
Strain 1	Strain 2	19316	0.03466	0.6281
Strain 1	Strain 2	19317	0.02577	0.74945
Strain 1	Strain 2	19318	0.02647	0.61787
Strain 1	Strain 2	19319	0.03121	0.59745
Strain 1	Strain 2	19320	0.02539	0.68109
Strain 1	Strain 2	19321	0.03052	0.52685
Strain 1	Strain 2	19322	0.02955	0.51044
Strain 1	Strain 2	19323	0.02414	0.62598
Strain 1	Strain 2	19324	0.02865	0.61364
Strain 1	Strain 2	19325	0.02575	0.6208
Strain 1	Strain 2	19326	0.03956	0.46763
Strain 1	Strain 2	19327	0.03879	0.54269
Strain 1	Strain 2	19328	0.04721	0.47339
Strain 1	Strain 2	19329	0.11341	0.31102
Strain 1	Strain 2	19330	0.06442	0.43343
Strain 1	Strain 2	19331	0.09301	0.38173
Strain 1	Strain 2	19332	0.05333	0.47757
Strain 1	Strain 2	19333	0.04153	0.54885
Strain 1	Strain 2	19334	0.0359	0.54206
Strain 1	Strain 2	19335	0.02457	0.71322
Strain 1	Strain 2	19336	0.03447	0.5417
Strain 1	Strain 2	19337	0.03445	0.51639
Strain 1	Strain 2	19338	0.02743	0.63532
Strain 1	Strain 2	19339	0.03011	0.62655
Strain 1	Strain 2	19340	0.03113	0.56438
Strain 1	Strain 2	19341	0.02481	0.6849
Strain 1	Strain 2	19342	0.02779	0.57861
Strain 1	Strain 2	19343	0.02496	0.63933
Strain 1	Strain 2	19344	0.02782	0.57504
Strain 1	Strain 2	19345	0.03256	0.52328
Strain 1	Strain 2	19346	0.02829	0.60339
Strain 1	Strain 2	19347	0.03491	0.48119
Strain 1	Strain 2	19348	0.02931	0.64085
Strain 1	Strain 2	19349	0.02596	0.54934
Strain 1	Strain 2	19350	0.03486	0.52193
Strain 1	Strain 2	19351	0.03643	0.565
Strain 1	Strain 2	19352	0.05519	0.40894
Strain 1	Strain 2	19353	0.06318	0.32468
Strain 1	Strain 2	19354	0.17459	0.34499
Strain 1	Strain 2	19355	0.08392	0.40561
Strain 1	Strain 2	19356	0.06068	0.44017
Strain 1	Strain 2	19357	0.0424	0.54791
Strain 1	Strain 2	19358	0.0379	0.50813
Strain 1	Strain 2	19359	0.03214	0.57622
Strain 1	Strain 2	19360	0.03598	0.51773
Strain 1	Strain 2	19361	0.03572	0.46817
Strain 1	Strain 2	19362	0.02626	0.6603
Strain 1	Strain 2	19363	0.0242	0.67572
Strain 1	Strain 2	19364	0.03289	0.51477
Strain 1	Strain 2	19365	0.03362	0.47909
Strain 1	Strain 2	19366	0.03061	0.54578
Strain 1	Strain 2	19367	0.02414	0.56968
Strain 1	Strain 2	19368	0.02604	0.6307
Strain 1	Strain 2	19369	0.03013	0.60635
Strain 1	Strain 2	19370	0.03258	0.59455
Strain 1	Strain 2	19371	0.03106	0.59771
Strain 1	Strain 2	19372	0.02867	0.55
Strain 1	Strain 2	19373	0.03459	0.54122
Strain 1	Strain 2	19374	0.03223	0.65779
Strain 1	Strain 2	19375	0.0867	0.39409
Strain 1	Strain 2	19376	0.05328	0.43313
Strain 1	Strain 2	19377	0.05481	0.435
Strain 1	Strain 2	19378	0.04461	0.49746
Strain 1	Strain 2	19379	0.03902	0.55868
Strain 1	Strain 2	19380	0.03739	0.54111
Strain 1	Strain 2	19381	0.02332	0.67941
Strain 1	Strain 2	19382	0.02416	0.61103
Strain 1	Strain 2	19383	0.02315	0.58432
Strain 1	Strain 2	19384	0.01911	0.70414
Strain 1	Strain 2	19385	0.02045	0.65462
Strain 1	Strain 2	19386	0.02194	0.65333
Strain 1	Strain 2	19387	0.02428	0.68091
Strain 1	Strain 2	19388	0.0192	0.66748
Strain 1	Strain 2	19389	0.0236	0.57115
Strain 1	Strain 2	19390	0.02671	0.58226
Strain 1	Strain 2	19391	0.02394	0.65454
Strain 1	Strain 2	19392	0.0249	0.61781
Strain 1	Strain 2	19393	0.01953	0.65933
Strain 1	Strain 2	19394	0.02537	0.5829
Strain 1	Strain 2	19395	0.02742	0.61347
Strain 1	Strain 2	19396	0.02274	0.69579
Strain 1	Strain 2	19397	0.02826	0.6142
Strain 1	Strain 2	19398	0.03739	0.61308
Strain 1	Strain 2	19399	0.05347	0.40761
Strain 1	Strain 2	19400	0.05746	0.38463
Strain 1	Strain 2	19401	0.07045	0.43391
Strain 1	Strain 2	19402	0.0576	0.47815
Strain 1	Strain 2	19403	0.05371	0.45999
Strain 1	Strain 2	19404	0.04257	0.48976
Strain 1	Strain 2	19405	0.04369	0.49281
Strain 1	Strain 2	19406	0.03798	0.5211
Strain 1	Strain 2	19407	0.0363	0.52919
Strain 1	Strain 2	19408	0.03694	0.47721
Strain 1	Strain 2	19409	0.03536	0.53338
Strain 1	Strain 2	19410	0.02806	0.62956
Strain 1	Strain 2	19411	0.02971	0.66196
Strain 1	Strain 2	19412	0.02998	0.5608
Strain 1	Strain 2	19413	0.0264	0.605
Strain 1	Strain 2	19414	0.02921	0.67693
Strain 1	Strain 2	19415	0.03134	0.63033
Strain 1	Strain 2	19416	0.02825	0.57851
Strain 1	Strain 2	19417	0.02636	0.53706
Strain 1	Strain 2	19418	0.01985	0.77316
Strain 1	Strain 2	19419	0.03072	0.59392
Strain 1	Strain 2	19420	0.0332	0.52273
Strain 1	Strain 2	19421	0.03483	0.56571
Strain 1	Strain 2	19422	0.04967	0.43023
Strain 1	Strain 2	19423	0.10274	0.40207
Strain 1	Strain 2	19424	0.07256	0.44604
Strain 1	Strain 2	19425	0.10676	0.41592
Strain 1	Strain 2	19426	0.04013	0.63789
Strain 1	Strain 2	19427	0.02861	0.68011
Strain 1	Strain 2	19428	0.03232	0.55999
Strain 1	Strain 2	19429	0.03005	0.57449
Strain 1	Strain 2	19430	0.03398	0.47376
Strain 1	Strain 2	19431	0.02925	0.64237
Strain 1	Strain 2	19432	0.02425	0.73945
Strain 1	Strain 2	19433	0.0275	0.59235
Strain 1	Strain 2	19434	0.03133	0.55918
Strain 1	Strain 2	19435	0.03332	0.56827
Strain 1	Strain 2	19436	0.02586	0.75431
Strain 1	Strain 2	19437	0.02547	0.65492
Strain 1	Strain 2	19438	0.02377	0.66633
Strain 1	Strain 2	19439	0.0216	0.68229
Strain 1	Strain 2	19440	0.02764	0.5471
Strain 1	Strain 2	19441	0.02233	0.65541
Strain 1	Strain 2	19442	0.02878	0.657
Strain 1	Strain 2	19443	0.03253	0.56493
Strain 1	Strain 2	19444	0.02497	0.66353
Strain 1	Strain 2	19445	0.03321	0.58489
Strain 1	Strain 2	19446	0.04774	0.46062
Strain 1	Strain 2	19447	0.07807	0.52603
Strain 1	Strain 2	19448	0.05263	0.45749
Strain 1	Strain 2	19449	0.04649	0.43862
Strain 1	Strain 2	19450	0.02876	0.62263
Strain 1	Strain 2	19451	0.03258	0.6377
Strain 1	Strain 2	19452	0.03344	0.53766
Strain 1	Strain 2	19453	0.03119	0.50778
Strain 1	Strain 2	19454	0.03759	0.52568
Strain 1	Strain 2	19455	0.03311	0.56017
Strain 1	Strain 2	19456	0.02775	0.64636
Strain 1	Strain 2	19457	0.026	0.68188
Strain 1	Strain 2	19458	0.0212	0.65278
Strain 1	Strain 2	19459	0.02718	0.58797
Strain 1	Strain 2	19460	0.0293	0.6771
Strain 1	Strain 2	19461	0.02584	0.66019
Strain 1	Strain 2	19462	0.0331	0.54239
Strain 1	Strain 2	19463	0.02598	0.61975
Strain 1	Strain 2	19464	0.02846	0.62356
Strain 1	Strain 2	19465	0.03049	0.70592
Strain 1	Strain 2	19466	0.02817	0.5449
Strain 1	Strain 2	19467	0.03622	0.49199
Strain 1	Strain 2	19468	0.04617	0.42354
Strain 1	Strain 2	19469	0.04827	0.46354
Strain 1	Strain 2	19470	0.05939	0.41769
Strain 1	Strain 2	19471	0.05366	0.43491
Strain 1	Strain 2	19472	0.07467	0.31646
Strain 1	Strain 2	19473	0.04194	0.50679
Strain 1	Strain 2	19474	0.0238	0.69251
Strain 1	Strain 2	19475	0.02259	0.66629
Strain 1	Strain 2	19476	0.02706	0.62002
Strain 1	Strain 2	19477	0.02223	0.62698
Strain 1	Strain 2	19478	0.0264	0.57477
Strain 1	Strain 2	19479	0.02013	0.6565
Strain 1	Strain 2	19480	0.02615	0.60003
Strain 1	Strain 2	19481	0.03534	0.48152
Strain 1	Strain 2	19482	0.031	0.60316
Strain 1	Strain 2	19483	0.03307	0.64413
Strain 1	Strain 2	19484	0.02052	0.81001
Strain 1	Strain 2	19485	0.01927	0.70854
Strain 1	Strain 2	19486	0.02062	0.70009
Strain 1	Strain 2	19487	0.02857	0.49066
Strain 1	Strain 2	19488	0.02561	0.59061
Strain 1	Strain 2	19489	0.02694	0.58658
Strain 1	Strain 2	19490	0.03404	0.52075
Strain 1	Strain 2	19491	0.03981	0.50716
Strain 1	Strain 2	19492	0.04383	0.49935
Strain 1	Strain 2	19493	0.05553	0.42743
Strain 1	Strain 2	19494	0.06157	0.35774
Strain 1	Strain 2	19495	0.06389	0.36719
Strain 1	Strain 2	19496	0.06769	0.35434
Strain 1	Strain 2	19497	0.05437	0.43561
Strain 1	Strain 2	19498	0.03509	0.59271
Strain 1	Strain 2	19499	0.04507	0.47213
Strain 1	Strain 2	19500	0.0371	0.57893
Strain 1	Strain 2	19501	0.04369	0.51658
Strain 1	Strain 2	19502	0.0366	0.5515
Strain 1	Strain 2	19503	0.03823	0.5702
Strain 1	Strain 2	19504	0.03765	0.4752
Strain 1	Strain 2	19505	0.02581	0.68358
Strain 1	Strain 2	19506	0.0242	0.7342
Strain 1	Strain 2	19507	0.02951	0.60448
Strain 1	Strain 2	19508	0.02592	0.68252
Strain 1	Strain 2	19509	0.02609	0.63156
Strain 1	Strain 2	19510	0.02837	0.5754
Strain 1	Strain 2	19511	0.03036	0.58882
Strain 1	Strain 2	19512	0.02986	0.60826
Strain 1	Strain 2	19513	0.0323	0.59401
Strain 1	Strain 2	19514	0.03463	0.5988
Strain 1	Strain 2	19515	0.04323	0.45861
Strain 1	Strain 2	19516	0.04515	0.46749
Strain 1	Strain 2	19517	0.06457	0.43166
Strain 1	Strain 2	19518	0.06122	0.48359
Strain 1	Strain 2	19519	0.05917	0.44671
Strain 1	Strain 2	19520	0.042	0.51461
Strain 1	Strain 2	19521	0.02108	0.75281
Strain 1	Strain 2	19522	0.02811	0.60511
Strain 1	Strain 2	19523	0.03501	0.52082
Strain 1	Strain 2	19524	0.02564	0.63062
Strain 1	Strain 2	19525	0.02565	0.6065
Strain 1	Strain 2	19526	0.02451	0.62312
Strain 1	Strain 2	19527	0.02004	0.72785
Strain 1	Strain 2	19528	0.0258	0.63051
Strain 1	Strain 2	19529	0.03455	0.54989
Strain 1	Strain 2	19530	0.02934	0.63174
Strain 1	Strain 2	19531	0.03074	0.5806
Strain 1	Strain 2	19532	0.02315	0.61402
Strain 1	Strain 2	19533	0.02214	0.72499
Strain 1	Strain 2	19534	0.02111	0.78082
Strain 1	Strain 2	19535	0.03404	0.50808
Strain 1	Strain 2	19536	0.04247	0.42935
Strain 1	Strain 2	19537	0.03596	0.57215
Strain 1	Strain 2	19538	0.03792	0.47143
Strain 1	Strain 2	19539	0.03943	0.50893
Strain 1	Strain 2	19540	0.04606	0.45999
Strain 1	Strain 2	19541	0.04773	0.52025
Strain 1	Strain 2	19542	0.06788	0.39786
Strain 1	Strain 2	19543	0.05754	0.40529
Strain 1	Strain 2	19544	0.07881	0.46402
Strain 1	Strain 2	19545	0.04302	0.52116
Strain 1	Strain 2	19546	0.03653	0.55403
Strain 1	Strain 2	19547	0.02817	0.60003
Strain 1	Strain 2	19548	0.02378	0.59693
Strain 1	Strain 2	19549	0.01945	0.73051
Strain 1	Strain 2	19550	0.0198	0.76945
Strain 1	Strain 2	19551	0.01979	0.75615
Strain 1	Strain 2	19552	0.02197	0.80597
Strain 1	Strain 2	19553	0.02694	0.67245
Strain 1	Strain 2	19554	0.02928	0.62806
Strain 1	Strain 2	19555	0.03134	0.601
Strain 1	Strain 2	19556	0.03	0.61026
Strain 1	Strain 2	19557	0.02719	0.70988
Strain 1	Strain 2	19558	0.02786	0.72107
Strain 1	Strain 2	19559	0.02509	0.6558
Strain 1	Strain 2	19560	0.02544	0.56639
Strain 1	Strain 2	19561	0.0276	0.62682
Strain 1	Strain 2	19562	0.02851	0.60978
Strain 1	Strain 2	19563	0.03013	0.55686
Strain 1	Strain 2	19564	0.03447	0.59352
Strain 1	Strain 2	19565	0.04957	0.44822
Strain 1	Strain 2	19566	0.06023	0.40974
Strain 1	Strain 2	19567	0.08611	0.45608
Strain 1	Strain 2	19568	0.06928	0.51968
Strain 1	Strain 2	19569	0.06945	0.38976
Strain 1	Strain 2	19570	0.03487	0.65337
Strain 1	Strain 2	19571	0.03508	0.57121
Strain 1	Strain 2	19572	0.0314	0.6604
Strain 1	Strain 2	19573	0.03071	0.54837
Strain 1	Strain 2	19574	0.02222	0.65918
Strain 1	Strain 2	19575	0.02004	0.68146
Strain 1	Strain 2	19576	0.0148	0.7514
Strain 1	Strain 2	19577	0.02064	0.68045
Strain 1	Strain 2	19578	0.0354	0.50257
Strain 1	Strain 2	19579	0.03457	0.54502
Strain 1	Strain 2	19580	0.02822	0.67008
Strain 1	Strain 2	19581	0.02395	0.67906
Strain 1	Strain 2	19582	0.02806	0.60108
Strain 1	Strain 2	19583	0.02644	0.69324
Strain 1	Strain 2	19584	0.03183	0.50136
Strain 1	Strain 2	19585	0.03007	0.57491
Strain 1	Strain 2	19586	0.03672	0.51156
Strain 1	Strain 2	19587	0.02926	0.61128
Strain 1	Strain 2	19588	0.04223	0.50047
Strain 1	Strain 2	19589	0.05436	0.39656
Strain 1	Strain 2	19590	0.06379	0.33627
Strain 1	Strain 2	19591	0.06286	0.40494
Strain 1	Strain 2	19592	0.06141	0.41765
Strain 1	Strain 2	19593	0.05275	0.4991
Strain 1	Strain 2	19594	0.0536	0.46001
Strain 1	Strain 2	19595	0.0416	0.50706
Strain 1	Strain 2	19596	0.02357	0.70242
Strain 1	Strain 2	19597	0.02981	0.66782
Strain 1	Strain 2	19598	0.03338	0.60455
Strain 1	Strain 2	19599	0.02976	0.60066
Strain 1	Strain 2	19600	0.02754	0.58937
Strain 1	Strain 2	19601	0.02853	0.56426
Strain 1	Strain 2	19602	0.03234	0.48876
Strain 1	Strain 2	19603	0.02589	0.61371
Strain 1	Strain 2	19604	0.02288	0.67148
Strain 1	Strain 2	19605	0.0291	0.4865
Strain 1	Strain 2	19606	0.02486	0.60896
Strain 1	Strain 2	19607	0.02512	0.63988
Strain 1	Strain 2	19608	0.02619	0.62827
Strain 1	Strain 2	19609	0.03141	0.55969
Strain 1	Strain 2	19610	0.03293	0.57631
Strain 1	Strain 2	19611	0.03845	0.42555
Strain 1	Strain 2	19612	0.02909	0.59835
Strain 1	Strain 2	19613	0.0394	0.47884
Strain 1	Strain 2	19614	0.04479	0.47944
Strain 1	Strain 2	19615	0.09075	0.44446
Strain 1	Strain 2	19616	0.05679	0.42971
Strain 1	Strain 2	19617	0.04182	0.57803
Strain 1	Strain 2	19618	0.04886	0.42286
Strain 1	Strain 2	19619	0.02862	0.58889
Strain 1	Strain 2	19620	0.02547	0.59222
Strain 1	Strain 2	19621	0.02118	0.65252
Strain 1	Strain 2	19622	0.02025	0.71213
Strain 1	Strain 2	19623	0.02372	0.63603
Strain 1	Strain 2	19624	0.02577	0.58302
Strain 1	Strain 2	19625	0.02828	0.62853
Strain 1	Strain 2	19626	0.02844	0.56053
Strain 1	Strain 2	19627	0.0278	0.56476
Strain 1	Strain 2	19628	0.03105	0.58963
Strain 1	Strain 2	19629	0.02212	0.71937
Strain 1	Strain 2	19630	0.02293	0.61711
Strain 1	Strain 2	19631	0.02318	0.64053
Strain 1	Strain 2	19632	0.02526	0.58107
Strain 1	Strain 2	19633	0.02528	0.62453
Strain 1	Strain 2	19634	0.02538	0.63596
Strain 1	Strain 2	19635	0.02796	0.53195
Strain 1	Strain 2	19636	0.03653	0.49167
Strain 1	Strain 2	19637	0.03036	0.67316
Strain 1	Strain 2	19638	0.05144	0.44045
Strain 1	Strain 2	19639	0.05496	0.46273
Strain 1	Strain 2	19640	0.04188	0.55478
Strain 1	Strain 2	19641	0.04661	0.47938
Strain 1	Strain 2	19642	0.03709	0.57414
Strain 1	Strain 2	19643	0.03157	0.60624
Strain 1	Strain 2	19644	0.02514	0.68893
Strain 1	Strain 2	19645	0.03472	0.5133
Strain 1	Strain 2	19646	0.03376	0.55332
Strain 1	Strain 2	19647	0.0232	0.64606
Strain 1	Strain 2	19648	0.02526	0.70378
Strain 1	Strain 2	19649	0.0316	0.63608
Strain 1	Strain 2	19650	0.02922	0.70817
Strain 1	Strain 2	19651	0.04219	0.48008
Strain 1	Strain 2	19652	0.02676	0.66674
Strain 1	Strain 2	19653	0.02808	0.64008
Strain 1	Strain 2	19654	0.02906	0.68494
Strain 1	Strain 2	19655	0.03124	0.52843
Strain 1	Strain 2	19656	0.03809	0.4937
Strain 1	Strain 2	19657	0.0385	0.53942
Strain 1	Strain 2	19658	0.03225	0.57698
Strain 1	Strain 2	19659	0.03738	0.55962
Strain 1	Strain 2	19660	0.05328	0.53049
Strain 1	Strain 2	19661	0.05828	0.40114
Strain 1	Strain 2	19662	0.07718	0.38924
Strain 1	Strain 2	19663	0.06262	0.43535
Strain 1	Strain 2	19664	0.05632	0.38877
Strain 1	Strain 2	19665	0.04471	0.44167
Strain 1	Strain 2	19666	0.0278	0.61661
Strain 1	Strain 2	19667	0.02629	0.60046
Strain 1	Strain 2	19668	0.02585	0.56265
Strain 1	Strain 2	19669	0.02181	0.7393
Strain 1	Strain 2	19670	0.02684	0.59033
Strain 1	Strain 2	19671	0.02544	0.68674
Strain 1	Strain 2	19672	0.02336	0.65296
Strain 1	Strain 2	19673	0.02459	0.68131
Strain 1	Strain 2	19674	0.02671	0.67855
Strain 1	Strain 2	19675	0.02875	0.57004
Strain 1	Strain 2	19676	0.02439	0.74207
Strain 1	Strain 2	19677	0.01985	0.72858
Strain 1	Strain 2	19678	0.02738	0.55289
Strain 1	Strain 2	19679	0.02474	0.60672
Strain 1	Strain 2	19680	0.0254	0.56971
Strain 1	Strain 2	19681	0.02783	0.58553
Strain 1	Strain 2	19682	0.02646	0.62908
Strain 1	Strain 2	19683	0.03552	0.54514
Strain 1	Strain 2	19684	0.04651	0.52139
Strain 1	Strain 2	19685	0.10316	0.4117
Strain 1	Strain 2	19686	0.05299	0.49112
Strain 1	Strain 2	19687	0.07367	0.5083
Strain 1	Strain 2	19688	0.04008	0.5443
Strain 1	Strain 2	19689	0.0384	0.57975
Strain 1	Strain 2	19690	0.0268	0.68227
Strain 1	Strain 2	19691	0.02323	0.68812
Strain 1	Strain 2	19692	0.02839	0.53226
Strain 1	Strain 2	19693	0.03097	0.49086
Strain 1	Strain 2	19694	0.02449	0.63475
Strain 1	Strain 2	19695	0.02138	0.702
Strain 1	Strain 2	19696	0.02859	0.61676
Strain 1	Strain 2	19697	0.02327	0.76385
Strain 1	Strain 2	19698	0.02192	0.70326
Strain 1	Strain 2	19699	0.02532	0.65241
Strain 1	Strain 2	19700	0.02162	0.72949
Strain 1	Strain 2	19701	0.02872	0.56921
Strain 1	Strain 2	19702	0.02789	0.5613
Strain 1	Strain 2	19703	0.02912	0.50974
Strain 1	Strain 2	19704	0.02421	0.65966
Strain 1	Strain 2	19705	0.0191	0.70102
Strain 1	Strain 2	19706	0.02504	0.66699
Strain 1	Strain 2	19707	0.03338	0.60277
Strain 1	Strain 2	19708	0.04777	0.4328
Strain 1	Strain 2	19709	0.05046	0.41726
Strain 1	Strain 2	19710	0.11618	0.37837
Strain 1	Strain 2	19711	0.0696	0.41434
Strain 1	Strain 2	19712	0.05174	0.43916
Strain 1	Strain 2	19713	0.04948	0.48526
Strain 1	Strain 2	19714	0.03681	0.55458
Strain 1	Strain 2	19715	0.03298	0.65073
Strain 1	Strain 2	19716	0.03893	0.48626
Strain 1	Strain 2	19717	0.02533	0.72395
Strain 1	Strain 2	19718	0.02734	0.67768
Strain 1	Strain 2	19719	0.02548	0.73784
Strain 1	Strain 2	19720	0.02822	0.58841
Strain 1	Strain 2	19721	0.02893	0.60792
Strain 1	Strain 2	19722	0.03274	0.58107
Strain 1	Strain 2	19723	0.03701	0.58758
Strain 1	Strain 2	19724	0.03323	0.67128
Strain 1	Strain 2	19725	0.02938	0.61547
Strain 1	Strain 2	19726	0.02492	0.63172
Strain 1	Strain 2	19727	0.02421	0.6606
Strain 1	Strain 2	19728	0.02217	0.66167
Strain 1	Strain 2	19729	0.03124	0.50052
Strain 1	Strain 2	19730	0.03757	0.4695
Strain 1	Strain 2	19731	0.02516	0.65592
Strain 1	Strain 2	19732	0.03916	0.50392
Strain 1	Strain 2	19733	0.05111	0.44151
Strain 1	Strain 2	19734	0.04652	0.51189
Strain 1	Strain 2	19735	0.14314	0.34341
Strain 1	Strain 2	19736	0.04868	0.51364
Strain 1	Strain 2	19737	0.05156	0.47
Strain 1	Strain 2	19738	0.05271	0.45005
Strain 1	Strain 2	19739	0.03015	0.71464
Strain 1	Strain 2	19740	0.03773	0.49229
Strain 1	Strain 2	19741	0.0233	0.65681
Strain 1	Strain 2	19742	0.02234	0.66511
Strain 1	Strain 2	19743	0.01903	0.66742
Strain 1	Strain 2	19744	0.01833	0.74599
Strain 1	Strain 2	19745	0.02432	0.61691
Strain 1	Strain 2	19746	0.02081	0.7054
Strain 1	Strain 2	19747	0.03194	0.56922
Strain 1	Strain 2	19748	0.02769	0.60908
Strain 1	Strain 2	19749	0.02058	0.66134
Strain 1	Strain 2	19750	0.03003	0.59254
Strain 1	Strain 2	19751	0.02855	0.64526
Strain 1	Strain 2	19752	0.02725	0.59124
Strain 1	Strain 2	19753	0.02543	0.6211
Strain 1	Strain 2	19754	0.02538	0.56002
Strain 1	Strain 2	19755	0.0282	0.51624
Strain 1	Strain 2	19756	0.02619	0.72018
Strain 1	Strain 2	19757	0.02889	0.53732
Strain 1	Strain 2	19758	0.02393	0.68729
Strain 1	Strain 2	19759	0.04124	0.45958
Strain 1	Strain 2	19760	0.04574	0.45725
Strain 1	Strain 2	19761	0.0601	0.43015
Strain 1	Strain 2	19762	0.07561	0.45528
Strain 1	Strain 2	19763	0.07753	0.43231
Strain 1	Strain 2	19764	0.04762	0.54179
Strain 1	Strain 2	19765	0.04722	0.49762
Strain 1	Strain 2	19766	0.03738	0.52839
Strain 1	Strain 2	19767	0.03531	0.49065
Strain 1	Strain 2	19768	0.02539	0.59309
Strain 1	Strain 2	19769	0.02365	0.66218
Strain 1	Strain 2	19770	0.02393	0.69158
Strain 1	Strain 2	19771	0.02516	0.59399
Strain 1	Strain 2	19772	0.02505	0.59178
Strain 1	Strain 2	19773	0.02035	0.72076
Strain 1	Strain 2	19774	0.02966	0.60643
Strain 1	Strain 2	19775	0.0315	0.54464
Strain 1	Strain 2	19776	0.03534	0.61059
Strain 1	Strain 2	19777	0.03209	0.56101
Strain 1	Strain 2	19778	0.02415	0.68391
Strain 1	Strain 2	19779	0.02378	0.67402
Strain 1	Strain 2	19780	0.02322	0.64394
Strain 1	Strain 2	19781	0.02338	0.61119
Strain 1	Strain 2	19782	0.02791	0.55564
Strain 1	Strain 2	19783	0.02734	0.69026
Strain 1	Strain 2	19784	0.03509	0.48561
Strain 1	Strain 2	19785	0.04529	0.45355
Strain 1	Strain 2	19786	0.0397	0.58905
Strain 1	Strain 2	19787	0.07154	0.49502
Strain 1	Strain 2	19788	0.06818	0.36671
Strain 1	Strain 2	19789	0.10215	0.40708
Strain 1	Strain 2	19790	0.06048	0.49461
Strain 1	Strain 2	19791	0.04574	0.49521
Strain 1	Strain 2	19792	0.03328	0.60746
Strain 1	Strain 2	19793	0.03139	0.50749
Strain 1	Strain 2	19794	0.0228	0.6639
Strain 1	Strain 2	19795	0.02439	0.71956
Strain 1	Strain 2	19796	0.023	0.63811
Strain 1	Strain 2	19797	0.02328	0.69989
Strain 1	Strain 2	19798	0.02578	0.70074
Strain 1	Strain 2	19799	0.02802	0.6711
Strain 1	Strain 2	19800	0.02412	0.69511
Strain 1	Strain 2	19801	0.02516	0.62986
Strain 1	Strain 2	19802	0.04186	0.61979
Strain 1	Strain 2	19803	0.02714	0.58032
Strain 1	Strain 2	19804	0.02351	0.65536
Strain 1	Strain 2	19805	0.02569	0.6499
Strain 1	Strain 2	19806	0.02067	0.73433
Strain 1	Strain 2	19807	0.02167	0.69068
Strain 1	Strain 2	19808	0.02862	0.58849
Strain 1	Strain 2	19809	0.02477	0.70238
Strain 1	Strain 2	19810	0.03738	0.52329
Strain 1	Strain 2	19811	0.04305	0.49222
Strain 1	Strain 2	19812	0.04961	0.45338
Strain 1	Strain 2	19813	0.1162	0.36298
Strain 1	Strain 2	19814	0.06192	0.41795
Strain 1	Strain 2	19815	0.06562	0.36023
Strain 1	Strain 2	19816	0.04351	0.53706
Strain 1	Strain 2	19817	0.02637	0.71077
Strain 1	Strain 2	19818	0.02557	0.64258
Strain 1	Strain 2	19819	0.02703	0.56378
Strain 1	Strain 2	19820	0.01844	0.73394
Strain 1	Strain 2	19821	0.01826	0.75192
Strain 1	Strain 2	19822	0.03363	0.54171
Strain 1	Strain 2	19823	0.02914	0.63042
Strain 1	Strain 2	19824	0.03022	0.59024
Strain 1	Strain 2	19825	0.02829	0.6159
Strain 1	Strain 2	19826	0.02552	0.69116
Strain 1	Strain 2	19827	0.0329	0.55805
Strain 1	Strain 2	19828	0.02905	0.55253
Strain 1	Strain 2	19829	0.0307	0.57585
Strain 1	Strain 2	19830	0.02448	0.59097
Strain 1	Strain 2	19831	0.02587	0.69233
Strain 1	Strain 2	19832	0.03622	0.48541
Strain 1	Strain 2	19833	0.02785	0.53785
Strain 1	Strain 2	19834	0.03385	0.517
Strain 1	Strain 2	19835	0.03819	0.5441
Strain 1	Strain 2	19836	0.04402	0.53456
Strain 1	Strain 2	19837	0.04933	0.50128
Strain 1	Strain 2	19838	0.06217	0.43082
Strain 1	Strain 2	19839	0.07134	0.44486
Strain 1	Strain 2	19840	0.05121	0.50144
Strain 1	Strain 2	19841	0.04177	0.62262
Strain 1	Strain 2	19842	0.03516	0.52476
Strain 1	Strain 2	19843	0.03071	0.54018
Strain 1	Strain 2	19844	0.03004	0.53649
Strain 1	Strain 2	19845	0.02739	0.51258
Strain 1	Strain 2	19846	0.02315	0.58649
Strain 1	Strain 2	19847	0.02915	0.6391
Strain 1	Strain 2	19848	0.02945	0.62438
Strain 1	Strain 2	19849	0.02586	0.60416
Strain 1	Strain 2	19850	0.02697	0.65663
Strain 1	Strain 2	19851	0.02327	0.56626
Strain 1	Strain 2	19852	0.02006	0.67415
Strain 1	Strain 2	19853	0.02539	0.57628
Strain 1	Strain 2	19854	0.02474	0.63854
Strain 1	Strain 2	19855	0.02574	0.57979
Strain 1	Strain 2	19856	0.02221	0.59987
Strain 1	Strain 2	19857	0.02702	0.55707
Strain 1	Strain 2	19858	0.03044	0.5551
Strain 1	Strain 2	19859	0.02445	0.63965
Strain 1	Strain 2	19860	0.03391	0.53009
Strain 1	Strain 2	19861	0.03479	0.55971
Strain 1	Strain 2	19862	0.04805	0.53167
Strain 1	Strain 2	19863	0.04954	0.46528
Strain 1	Strain 2	19864	0.06982	0.43105
Strain 1	Strain 2	19865	0.05366	0.48979
Strain 1	Strain 2	19866	0.04261	0.52589
Strain 1	Strain 2	19867	0.04536	0.4793
Strain 1	Strain 2	19868	0.02934	0.69754
Strain 1	Strain 2	19869	0.02801	0.67061
Strain 1	Strain 2	19870	0.02718	0.77781
Strain 1	Strain 2	19871	0.0235	0.66914
Strain 1	Strain 2	19872	0.02423	0.59268
Strain 1	Strain 2	19873	0.01959	0.67568
Strain 1	Strain 2	19874	0.02159	0.65757
Strain 1	Strain 2	19875	0.02163	0.7561
Strain 1	Strain 2	19876	0.02522	0.56726
Strain 1	Strain 2	19877	0.02246	0.67671
Strain 1	Strain 2	19878	0.02555	0.58461
Strain 1	Strain 2	19879	0.02553	0.63041
Strain 1	Strain 2	19880	0.02235	0.66575
Strain 1	Strain 2	19881	0.02368	0.68517
Strain 1	Strain 2	19882	0.02031	0.79769
Strain 1	Strain 2	19883	0.02161	0.71186
Strain 1	Strain 2	19884	0.02782	0.60179
Strain 1	Strain 2	19885	0.02338	0.61903
Strain 1	Strain 2	19886	0.02265	0.72064
Strain 1	Strain 2	19887	0.03276	0.58172
Strain 1	Strain 2	19888	0.03993	0.52326
Strain 1	Strain 2	19889	0.13258	0.37389
Strain 1	Strain 2	19890	0.09473	0.37691
Strain 1	Strain 2	19891	0.15341	0.29819
Strain 1	Strain 2	19892	0.06424	0.38661
Strain 1	Strain 2	19893	0.06439	0.48113
Strain 1	Strain 2	19894	0.03561	0.63717
Strain 1	Strain 2	19895	0.03415	0.52524
Strain 1	Strain 2	19896	0.03527	0.5084
Strain 1	Strain 2	19897	0.03091	0.60717
Strain 1	Strain 2	19898	0.0254	0.64152
Strain 1	Strain 2	19899	0.02472	0.60937
Strain 1	Strain 2	19900	0.03278	0.55635
Strain 1	Strain 2	19901	0.02946	0.6499
Strain 1	Strain 2	19902	0.02405	0.72045
Strain 1	Strain 2	19903	0.02817	0.58468
Strain 1	Strain 2	19904	0.03136	0.56693
Strain 1	Strain 2	19905	0.02714	0.67381
Strain 1	Strain 2	19906	0.02842	0.68426
Strain 1	Strain 2	19907	0.02708	0.67111
Strain 1	Strain 2	19908	0.02274	0.62407
Strain 1	Strain 2	19909	0.02481	0.64426
Strain 1	Strain 2	19910	0.03263	0.47955
Strain 1	Strain 2	19911	0.02813	0.50837
Strain 1	Strain 2	19912	0.0283	0.60701
Strain 1	Strain 2	19913	0.03736	0.49523
Strain 1	Strain 2	19914	0.03552	0.58818
Strain 1	Strain 2	19915	0.04299	0.5167
Strain 1	Strain 2	19916	0.08995	0.35817
Strain 1	Strain 2	19917	0.06231	0.39551
Strain 1	Strain 2	19918	0.06969	0.45825
Strain 1	Strain 2	19919	0.05604	0.41129
Strain 1	Strain 2	19920	0.0467	0.43758
Strain 1	Strain 2	19921	0.0313	0.5855
Strain 1	Strain 2	19922	0.03094	0.5667
Strain 1	Strain 2	19923	0.02476	0.68864
Strain 1	Strain 2	19924	0.02308	0.62842
Strain 1	Strain 2	19925	0.02195	0.70959
Strain 1	Strain 2	19926	0.02458	0.61933
Strain 1	Strain 2	19927	0.02285	0.67708
Strain 1	Strain 2	19928	0.0232	0.61905
Strain 1	Strain 2	19929	0.0286	0.59048
Strain 1	Strain 2	19930	0.02998	0.5709
Strain 1	Strain 2	19931	0.02929	0.55925
Strain 1	Strain 2	19932	0.02894	0.56264
Strain 1	Strain 2	19933	0.02077	0.72299
Strain 1	Strain 2	19934	0.0252	0.63487
Strain 1	Strain 2	19935	0.01898	0.7269
Strain 1	Strain 2	19936	0.02363	0.68456
Strain 1	Strain 2	19937	0.02852	0.59431
Strain 1	Strain 2	19938	0.03283	0.4893
Strain 1	Strain 2	19939	0.03121	0.59286
Strain 1	Strain 2	19940	0.04606	0.46687
Strain 1	Strain 2	19941	0.0554	0.42781
Strain 1	Strain 2	19942	0.05853	0.44385
Strain 1	Strain 2	19943	0.14886	0.32285
Strain 1	Strain 2	19944	0.08013	0.35731
Strain 1	Strain 2	19945	0.12596	0.30532
Strain 1	Strain 2	19946	0.04668	0.4733
Strain 1	Strain 2	19947	0.03119	0.67522
Strain 1	Strain 2	19948	0.04343	0.54276
Strain 1	Strain 2	19949	0.04439	0.49032
Strain 1	Strain 2	19950	0.04174	0.45457
Strain 1	Strain 2	19951	0.03041	0.63426
Strain 1	Strain 2	19952	0.03045	0.58081
Strain 1	Strain 2	19953	0.02932	0.75093
Strain 1	Strain 2	19954	0.03302	0.60507
Strain 1	Strain 2	19955	0.03282	0.62861
Strain 1	Strain 2	19956	0.03168	0.61235
Strain 1	Strain 2	19957	0.03161	0.63009
Strain 1	Strain 2	19958	0.0299	0.5413
Strain 1	Strain 2	19959	0.0315	0.55833
Strain 1	Strain 2	19960	0.02751	0.64776
Strain 1	Strain 2	19961	0.03289	0.49837
Strain 1	Strain 2	19962	0.03253	0.57775
Strain 1	Strain 2	19963	0.0472	0.5989
Strain 1	Strain 2	19964	0.29238	0.23755
Strain 1	Strain 2	19965	0.04493	0.50503
Strain 1	Strain 2	19966	0.05916	0.46548
Strain 1	Strain 2	19967	0.0868	0.37801
Strain 1	Strain 2	19968	0.10369	0.41092
Strain 1	Strain 2	19969	0.06065	0.44131
Strain 1	Strain 2	19970	0.05085	0.46801
Strain 1	Strain 2	19971	0.06181	0.36659
Strain 1	Strain 2	19972	0.02933	0.71706
Strain 1	Strain 2	19973	0.03015	0.57197
Strain 1	Strain 2	19974	0.02687	0.5987
Strain 1	Strain 2	19975	0.02969	0.55447
Strain 1	Strain 2	19976	0.02177	0.69324
Strain 1	Strain 2	19977	0.02685	0.65079
Strain 1	Strain 2	19978	0.02589	0.64578
Strain 1	Strain 2	19979	0.02462	0.64575
Strain 1	Strain 2	19980	0.02924	0.58298
Strain 1	Strain 2	19981	0.0316	0.52123
Strain 1	Strain 2	19982	0.02948	0.5614
Strain 1	Strain 2	19983	0.03142	0.61786
Strain 1	Strain 2	19984	0.02692	0.67249
Strain 1	Strain 2	19985	0.02351	0.6401
Strain 1	Strain 2	19986	0.03154	0.70016
Strain 1	Strain 2	19987	0.03662	0.45586
Strain 1	Strain 2	19988	0.02903	0.59875
Strain 1	Strain 2	19989	0.03412	0.53053
Strain 1	Strain 2	19990	0.04686	0.49003
Strain 1	Strain 2	19991	0.05108	0.44605
Strain 1	Strain 2	19992	0.07542	0.41409
Strain 1	Strain 2	19993	0.09085	0.42956
Strain 1	Strain 2	19994	0.07576	0.43056
Strain 1	Strain 2	19995	0.05713	0.50066
Strain 1	Strain 2	19996	0.04888	0.49863
Strain 1	Strain 2	19997	0.05376	0.36695
Strain 1	Strain 2	19998	0.03492	0.5113
Strain 1	Strain 2	19999	0.02785	0.54727
Strain 1	Strain 2	20000	0.03066	0.63569
Strain 1	Strain 2	20001	0.02528	0.61303
Strain 1	Strain 2	20002	0.02989	0.62014
Strain 1	Strain 2	20003	0.03347	0.51164
Strain 1	Strain 2	20004	0.02827	0.60695
Strain 1	Strain 2	20005	0.02297	0.78455
Strain 1	Strain 2	20006	0.04128	0.49013
Strain 1	Strain 2	20007	0.04021	0.49045
Strain 1	Strain 2	20008	0.03474	0.5063
Strain 1	Strain 2	20009	0.02816	0.56855
Strain 1	Strain 2	20010	0.03226	0.53573
Strain 1	Strain 2	20011	0.02804	0.6141
Strain 1	Strain 2	20012	0.02427	0.60452
Strain 1	Strain 2	20013	0.02785	0.62625
Strain 1	Strain 2	20014	0.03077	0.58069
Strain 1	Strain 2	20015	0.03608	0.52512
Strain 1	Strain 2	20016	0.04374	0.44694
Strain 1	Strain 2	20017	0.04869	0.49528
Strain 1	Strain 2	20018	0.08615	0.48309
Strain 1	Strain 2	20019	0.08171	0.40972
Strain 1	Strain 2	20020	0.09689	0.39101
Strain 1	Strain 2	20021	0.06679	0.48532
Strain 1	Strain 2	20022	0.04929	0.50547
Strain 1	Strain 2	20023	0.04363	0.52931
Strain 1	Strain 2	20024	0.02995	0.58654
Strain 1	Strain 2	20025	0.02861	0.64525
Strain 1	Strain 2	20026	0.03136	0.63207
Strain 1	Strain 2	20027	0.03126	0.52686
Strain 1	Strain 2	20028	0.03075	0.48393
Strain 1	Strain 2	20029	0.02682	0.60542
Strain 1	Strain 2	20030	0.0234	0.64131
Strain 1	Strain 2	20031	0.02652	0.74069
Strain 1	Strain 2	20032	0.09202	0.43771
Strain 1	Strain 2	20033	0.02357	0.66008
Strain 1	Strain 2	20034	0.02887	0.51155
Strain 1	Strain 2	20035	0.02428	0.68994
Strain 1	Strain 2	20036	0.02748	0.58582
Strain 1	Strain 2	20037	0.0354	0.50586
Strain 1	Strain 2	20038	0.02515	0.68269
Strain 1	Strain 2	20039	0.0379	0.49079
Strain 1	Strain 2	20040	0.03556	0.55168
Strain 1	Strain 2	20041	0.03414	0.50555
Strain 1	Strain 2	20042	0.03518	0.54364
Strain 1	Strain 2	20043	0.04182	0.48246
Strain 1	Strain 2	20044	0.06882	0.61166
Strain 1	Strain 2	20045	0.06488	0.46316
Strain 1	Strain 2	20046	0.06598	0.3546
Strain 1	Strain 2	20047	0.05886	0.46511
Strain 1	Strain 2	20048	0.04628	0.48608
Strain 1	Strain 2	20049	0.03296	0.61564
Strain 1	Strain 2	20050	0.03296	0.5861
Strain 1	Strain 2	20051	0.03219	0.5321
Strain 1	Strain 2	20052	0.02557	0.58434
Strain 1	Strain 2	20053	0.02171	0.5984
Strain 1	Strain 2	20054	0.02613	0.5632
Strain 1	Strain 2	20055	0.02183	0.68307
Strain 1	Strain 2	20056	0.02597	0.611
Strain 1	Strain 2	20057	0.02631	0.65445
Strain 1	Strain 2	20058	0.03204	0.59385
Strain 1	Strain 2	20059	0.02983	0.53086
Strain 1	Strain 2	20060	0.02377	0.70637
Strain 1	Strain 2	20061	0.0244	0.7055
Strain 1	Strain 2	20062	0.02466	0.65728
Strain 1	Strain 2	20063	0.02389	0.67492
Strain 1	Strain 2	20064	0.02476	0.65064
Strain 1	Strain 2	20065	0.0254	0.58414
Strain 1	Strain 2	20066	0.0265	0.63092
Strain 1	Strain 2	20067	0.03122	0.51605
Strain 1	Strain 2	20068	0.03348	0.55781
Strain 1	Strain 2	20069	0.04454	0.47963
Strain 1	Strain 2	20070	0.03973	0.60594
Strain 1	Strain 2	20071	0.05229	0.48195
Strain 1	Strain 2	20072	0.08578	0.42497
Strain 1	Strain 2	20073	0.0604	0.42935
Strain 1	Strain 2	20074	0.0765	0.47578
Strain 1	Strain 2	20075	0.03862	0.54768
Strain 1	Strain 2	20076	0.03036	0.63588
Strain 1	Strain 2	20077	0.02873	0.70161
Strain 1	Strain 2	20078	0.03149	0.63962
Strain 1	Strain 2	20079	0.0361	0.44281
Strain 1	Strain 2	20080	0.03066	0.56266
Strain 1	Strain 2	20081	0.02899	0.53589
Strain 1	Strain 2	20082	0.0278	0.58979
Strain 1	Strain 2	20083	0.03055	0.54627
Strain 1	Strain 2	20084	0.02699	0.68554
Strain 1	Strain 2	20085	0.02442	0.62278
Strain 1	Strain 2	20086	0.03147	0.64152
Strain 1	Strain 2	20087	0.02259	0.63385
Strain 1	Strain 2	20088	0.02306	0.63994
Strain 1	Strain 2	20089	0.02728	0.58637
Strain 1	Strain 2	20090	0.02662	0.60794
Strain 1	Strain 2	20091	0.02924	0.59189
Strain 1	Strain 2	20092	0.02891	0.63496
Strain 1	Strain 2	20093	0.0352	0.47881
Strain 1	Strain 2	20094	0.04107	0.4785
Strain 1	Strain 2	20095	0.0505	0.40694
Strain 1	Strain 2	20096	0.05997	0.37909
Strain 1	Strain 2	20097	0.07176	0.32276
Strain 1	Strain 2	20098	0.07705	0.40907
Strain 1	Strain 2	20099	0.06275	0.44077
Strain 1	Strain 2	20100	0.05892	0.44374
Strain 1	Strain 2	20101	0.04299	0.56319
Strain 1	Strain 2	20102	0.03674	0.57984
Strain 1	Strain 2	20103	0.03663	0.51738
Strain 1	Strain 2	20104	0.03589	0.52283
Strain 1	Strain 2	20105	0.02377	0.68293
Strain 1	Strain 2	20106	0.02748	0.51699
Strain 1	Strain 2	20107	0.02161	0.64297
Strain 1	Strain 2	20108	0.01994	0.71682
Strain 1	Strain 2	20109	0.02607	0.66024
Strain 1	Strain 2	20110	0.03137	0.59281
Strain 1	Strain 2	20111	0.02741	0.67101
Strain 1	Strain 2	20112	0.02698	0.64864
Strain 1	Strain 2	20113	0.02588	0.58748
Strain 1	Strain 2	20114	0.02753	0.67758
Strain 1	Strain 2	20115	0.03307	0.51485
Strain 1	Strain 2	20116	0.03355	0.49167
Strain 1	Strain 2	20117	0.02964	0.59881
Strain 1	Strain 2	20118	0.03543	0.52416
Strain 1	Strain 2	20119	0.02738	0.63135
Strain 1	Strain 2	20120	0.04408	0.5047
Strain 1	Strain 2	20121	0.05723	0.50908
Strain 1	Strain 2	20122	0.07111	0.40742
Strain 1	Strain 2	20123	0.24098	0.22698
Strain 1	Strain 2	20124	0.11339	0.34521
Strain 1	Strain 2	20125	0.1891	0.28065
Strain 1	Strain 2	20126	0.13107	0.29314
Strain 1	Strain 2	20127	0.068	0.32798
Strain 1	Strain 2	20128	0.04673	0.50607
Strain 1	Strain 2	20129	0.04969	0.4803
Strain 1	Strain 2	20130	0.03681	0.62901
Strain 1	Strain 2	20131	0.05277	0.40665
Strain 1	Strain 2	20132	0.03031	0.63982
Strain 1	Strain 2	20133	0.03169	0.52067
Strain 1	Strain 2	20134	0.02124	0.71155
Strain 1	Strain 2	20135	0.02604	0.66069
Strain 1	Strain 2	20136	0.03647	0.49352
Strain 1	Strain 2	20137	0.04216	0.43623
Strain 1	Strain 2	20138	0.03548	0.52249
Strain 1	Strain 2	20139	0.03026	0.5457
Strain 1	Strain 2	20140	0.02901	0.58083
Strain 1	Strain 2	20141	0.03087	0.64846
Strain 1	Strain 2	20142	0.03057	0.62697
Strain 1	Strain 2	20143	0.03322	0.59456
Strain 1	Strain 2	20144	0.02553	0.65075
Strain 1	Strain 2	20145	0.03631	0.54253
Strain 1	Strain 2	20146	0.04822	0.46116
Strain 1	Strain 2	20147	0.03889	0.6538
Strain 1	Strain 2	20148	0.10585	0.3229
Strain 1	Strain 2	20149	0.07114	0.41401
Strain 1	Strain 2	20150	0.07397	0.39979
Strain 1	Strain 2	20151	0.05251	0.53838
Strain 1	Strain 2	20152	0.03455	0.67344
Strain 1	Strain 2	20153	0.02825	0.59773
Strain 1	Strain 2	20154	0.02324	0.69331
Strain 1	Strain 2	20155	0.03115	0.62623
Strain 1	Strain 2	20156	0.02807	0.57081
Strain 1	Strain 2	20157	0.03427	0.49176
Strain 1	Strain 2	20158	0.02482	0.7277
Strain 1	Strain 2	20159	0.02217	0.71961
Strain 1	Strain 2	20160	0.02715	0.64511
Strain 1	Strain 2	20161	0.02281	0.6604
Strain 1	Strain 2	20162	0.02785	0.65305
Strain 1	Strain 2	20163	0.02685	0.54187
Strain 1	Strain 2	20164	0.0273	0.63548
Strain 1	Strain 2	20165	0.0271	0.60672
Strain 1	Strain 2	20166	0.02042	0.71807
Strain 1	Strain 2	20167	0.03	0.59163
Strain 1	Strain 2	20168	0.02401	0.67833
Strain 1	Strain 2	20169	0.02576	0.59252
Strain 1	Strain 2	20170	0.0249	0.70544
Strain 1	Strain 2	20171	0.03582	0.56935
Strain 1	Strain 2	20172	0.04947	0.51055
Strain 1	Strain 2	20173	0.06188	0.42159
Strain 1	Strain 2	20174	0.09086	0.37667
Strain 1	Strain 2	20175	0.05979	0.39797
Strain 1	Strain 2	20176	0.05489	0.4472
Strain 1	Strain 2	20177	0.04572	0.49438
Strain 1	Strain 2	20178	0.03786	0.49659
Strain 1	Strain 2	20179	0.02826	0.66815
Strain 1	Strain 2	20180	0.02857	0.624
Strain 1	Strain 2	20181	0.0286	0.53883
Strain 1	Strain 2	20182	0.0243	0.61059
Strain 1	Strain 2	20183	0.02576	0.64346
Strain 1	Strain 2	20184	0.02238	0.60659
Strain 1	Strain 2	20185	0.02271	0.61894
Strain 1	Strain 2	20186	0.02551	0.69238
Strain 1	Strain 2	20187	0.02681	0.58695
Strain 1	Strain 2	20188	0.02158	0.68063
Strain 1	Strain 2	20189	0.02403	0.55409
Strain 1	Strain 2	20190	0.0265	0.62678
Strain 1	Strain 2	20191	0.02628	0.66988
Strain 1	Strain 2	20192	0.02262	0.70656
Strain 1	Strain 2	20193	0.02501	0.67052
Strain 1	Strain 2	20194	0.03357	0.52844
Strain 1	Strain 2	20195	0.03001	0.61727
Strain 1	Strain 2	20196	0.03471	0.52434
Strain 1	Strain 2	20197	0.03307	0.58533
Strain 1	Strain 2	20198	0.0448	0.50683
Strain 1	Strain 2	20199	0.05149	0.43298
Strain 1	Strain 2	20200	0.0587	0.41435
Strain 1	Strain 2	20201	0.04658	0.5106
Strain 1	Strain 2	20202	0.05468	0.43344
Strain 1	Strain 2	20203	0.04873	0.43311
Strain 1	Strain 2	20204	0.03661	0.46272
Strain 1	Strain 2	20205	0.02843	0.60909
Strain 1	Strain 2	20206	0.02426	0.63649
Strain 1	Strain 2	20207	0.02801	0.62448
Strain 1	Strain 2	20208	0.03053	0.57108
Strain 1	Strain 2	20209	0.03096	0.5619
Strain 1	Strain 2	20210	0.03404	0.57671
Strain 1	Strain 2	20211	0.02659	0.61106
Strain 1	Strain 2	20212	0.02432	0.67904
Strain 1	Strain 2	20213	0.03166	0.63623
Strain 1	Strain 2	20214	0.03083	0.56708
Strain 1	Strain 2	20215	0.02139	0.75111
Strain 1	Strain 2	20216	0.02754	0.67225
Strain 1	Strain 2	20217	0.02866	0.61694
Strain 1	Strain 2	20218	0.03206	0.54722
Strain 1	Strain 2	20219	0.02876	0.6057
Strain 1	Strain 2	20220	0.02756	0.63153
Strain 1	Strain 2	20221	0.03771	0.58516
Strain 1	Strain 2	20222	0.05235	0.44615
Strain 1	Strain 2	20223	0.05832	0.40092
Strain 1	Strain 2	20224	0.09102	0.41898
Strain 1	Strain 2	20225	0.08298	0.40868
Strain 1	Strain 2	20226	0.07045	0.38865
Strain 1	Strain 2	20227	0.04978	0.50084
Strain 1	Strain 2	20228	0.05109	0.43719
Strain 1	Strain 2	20229	0.04258	0.51403
Strain 1	Strain 2	20230	0.03936	0.54635
Strain 1	Strain 2	20231	0.03309	0.62388
Strain 1	Strain 2	20232	0.02864	0.63901
Strain 1	Strain 2	20233	0.02462	0.73466
Strain 1	Strain 2	20234	0.02478	0.64342
Strain 1	Strain 2	20235	0.03135	0.61372
Strain 1	Strain 2	20236	0.0319	0.65089
Strain 1	Strain 2	20237	0.02929	0.57437
Strain 1	Strain 2	20238	0.03037	0.58913
Strain 1	Strain 2	20239	0.02403	0.7376
Strain 1	Strain 2	20240	0.02704	0.66082
Strain 1	Strain 2	20241	0.02835	0.53791
Strain 1	Strain 2	20242	0.02891	0.48835
Strain 1	Strain 2	20243	0.03073	0.53777
Strain 1	Strain 2	20244	0.03314	0.54701
Strain 1	Strain 2	20245	0.02537	0.60523
Strain 1	Strain 2	20246	0.03354	0.55196
Strain 1	Strain 2	20247	0.04146	0.51769
Strain 1	Strain 2	20248	0.04708	0.50364
Strain 1	Strain 2	20249	0.0859	0.38012
Strain 1	Strain 2	20250	0.07063	0.4971
Strain 1	Strain 2	20251	0.05337	0.44831
Strain 1	Strain 2	20252	0.06024	0.36828
Strain 1	Strain 2	20253	0.03147	0.60852
Strain 1	Strain 2	20254	0.02434	0.73394
Strain 1	Strain 2	20255	0.02214	0.74137
Strain 1	Strain 2	20256	0.02433	0.67545
Strain 1	Strain 2	20257	0.02713	0.62075
Strain 1	Strain 2	20258	0.02225	0.68421
Strain 1	Strain 2	20259	0.02219	0.63087
Strain 1	Strain 2	20260	0.02332	0.65646
Strain 1	Strain 2	20261	0.025	0.71129
Strain 1	Strain 2	20262	0.02969	0.54918
Strain 1	Strain 2	20263	0.02552	0.56594
Strain 1	Strain 2	20264	0.03073	0.60432
Strain 1	Strain 2	20265	0.02234	0.74787
Strain 1	Strain 2	20266	0.02671	0.64276
Strain 1	Strain 2	20267	0.02617	0.62997
Strain 1	Strain 2	20268	0.03285	0.60249
Strain 1	Strain 2	20269	0.03263	0.56875
Strain 1	Strain 2	20270	0.02607	0.69053
Strain 1	Strain 2	20271	0.0369	0.5079
Strain 1	Strain 2	20272	0.04145	0.53596
Strain 1	Strain 2	20273	0.0584	0.43707
Strain 1	Strain 2	20274	0.0523	0.43656
Strain 1	Strain 2	20275	0.05736	0.45767
Strain 1	Strain 2	20276	0.05616	0.5425
Strain 1	Strain 2	20277	0.04917	0.44559
Strain 1	Strain 2	20278	0.03739	0.52115
Strain 1	Strain 2	20279	0.03832	0.51828
Strain 1	Strain 2	20280	0.02876	0.63553
Strain 1	Strain 2	20281	0.02991	0.53998
Strain 1	Strain 2	20282	0.02257	0.58763
Strain 1	Strain 2	20283	0.0204	0.65055
Strain 1	Strain 2	20284	0.02378	0.59906
Strain 1	Strain 2	20285	0.02419	0.67802
Strain 1	Strain 2	20286	0.03137	0.52527
Strain 1	Strain 2	20287	0.02804	0.55776
Strain 1	Strain 2	20288	0.02378	0.68415
Strain 1	Strain 2	20289	0.0243	0.75941
Strain 1	Strain 2	20290	0.02588	0.56636
Strain 1	Strain 2	20291	0.02562	0.63996
Strain 1	Strain 2	20292	0.02671	0.6115
Strain 1	Strain 2	20293	0.02415	0.63337
Strain 1	Strain 2	20294	0.02718	0.64896
Strain 1	Strain 2	20295	0.0318	0.51957
Strain 1	Strain 2	20296	0.02435	0.6908
Strain 1	Strain 2	20297	0.03029	0.62289
Strain 1	Strain 2	20298	0.04466	0.56391
Strain 1	Strain 2	20299	0.15656	0.29928
Strain 1	Strain 2	20300	0.08255	0.39438
Strain 1	Strain 2	20301	0.12168	0.35657
Strain 1	Strain 2	20302	0.06431	0.48641
Strain 1	Strain 2	20303	0.04385	0.50925
Strain 1	Strain 2	20304	0.03402	0.63332
Strain 1	Strain 2	20305	0.03171	0.64183
Strain 1	Strain 2	20306	0.04029	0.44024
Strain 1	Strain 2	20307	0.03323	0.53004
Strain 1	Strain 2	20308	0.02909	0.56499
Strain 1	Strain 2	20309	0.03115	0.57726
Strain 1	Strain 2	20310	0.02767	0.68018
Strain 1	Strain 2	20311	0.02354	0.72347
Strain 1	Strain 2	20312	0.02377	0.56006
Strain 1	Strain 2	20313	0.0259	0.55529
Strain 1	Strain 2	20314	0.02544	0.62503
Strain 1	Strain 2	20315	0.03084	0.53197
Strain 1	Strain 2	20316	0.02144	0.65574
Strain 1	Strain 2	20317	0.02547	0.5525
Strain 1	Strain 2	20318	0.02276	0.62759
Strain 1	Strain 2	20319	0.02337	0.6445
Strain 1	Strain 2	20320	0.02917	0.5223
Strain 1	Strain 2	20321	0.02789	0.5423
Strain 1	Strain 2	20322	0.03481	0.46072
Strain 1	Strain 2	20323	0.03174	0.60083
Strain 1	Strain 2	20324	0.04928	0.44997
Strain 1	Strain 2	20325	0.04997	0.4758
Strain 1	Strain 2	20326	0.05834	0.37682
Strain 1	Strain 2	20327	0.09843	0.36043
Strain 1	Strain 2	20328	0.06784	0.49518
Strain 1	Strain 2	20329	0.06784	0.44019
Strain 1	Strain 2	20330	0.05199	0.44042
Strain 1	Strain 2	20331	0.03759	0.51942
Strain 1	Strain 2	20332	0.02831	0.60981
Strain 1	Strain 2	20333	0.03039	0.60292
Strain 1	Strain 2	20334	0.02851	0.60826
Strain 1	Strain 2	20335	0.02469	0.65069
Strain 1	Strain 2	20336	0.02739	0.60591
Strain 1	Strain 2	20337	0.02474	0.6822
Strain 1	Strain 2	20338	0.02726	0.59391
Strain 1	Strain 2	20339	0.02513	0.58479
Strain 1	Strain 2	20340	0.02346	0.65554
Strain 1	Strain 2	20341	0.02803	0.57892
Strain 1	Strain 2	20342	0.02316	0.6073
Strain 1	Strain 2	20343	0.02004	0.7379
Strain 1	Strain 2	20344	0.02568	0.71569
Strain 1	Strain 2	20345	0.02224	0.7008
Strain 1	Strain 2	20346	0.02484	0.63919
Strain 1	Strain 2	20347	0.02662	0.61709
Strain 1	Strain 2	20348	0.02811	0.6465
Strain 1	Strain 2	20349	0.03627	0.50719
Strain 1	Strain 2	20350	0.03323	0.55077
Strain 1	Strain 2	20351	0.04815	0.41922
Strain 1	Strain 2	20352	0.05521	0.41676
Strain 1	Strain 2	20353	0.07958	0.42377
Strain 1	Strain 2	20354	0.13306	0.36471
Strain 1	Strain 2	20355	0.05482	0.52474
Strain 1	Strain 2	20356	0.06012	0.51531
Strain 1	Strain 2	20357	0.04857	0.47903
Strain 1	Strain 2	20358	0.02922	0.60929
Strain 1	Strain 2	20359	0.03557	0.48458
Strain 1	Strain 2	20360	0.04221	0.43666
Strain 1	Strain 2	20361	0.02486	0.63667
Strain 1	Strain 2	20362	0.02792	0.5708
Strain 1	Strain 2	20363	0.03143	0.58302
Strain 1	Strain 2	20364	0.02709	0.65741
Strain 1	Strain 2	20365	0.02231	0.6855
Strain 1	Strain 2	20366	0.02911	0.65619
Strain 1	Strain 2	20367	0.03142	0.59361
Strain 1	Strain 2	20368	0.02952	0.61312
Strain 1	Strain 2	20369	0.02614	0.6188
Strain 1	Strain 2	20370	0.02845	0.64481
Strain 1	Strain 2	20371	0.02948	0.55975
Strain 1	Strain 2	20372	0.0297	0.56362
Strain 1	Strain 2	20373	0.02852	0.67623
Strain 1	Strain 2	20374	0.02979	0.66079
Strain 1	Strain 2	20375	0.02902	0.62177
Strain 1	Strain 2	20376	0.04003	0.53602
Strain 1	Strain 2	20377	0.06029	0.3712
Strain 1	Strain 2	20378	0.05918	0.40812
Strain 1	Strain 2	20379	0.06499	0.3717
Strain 1	Strain 2	20380	0.05143	0.46697
Strain 1	Strain 2	20381	0.03867	0.57192
Strain 1	Strain 2	20382	0.04723	0.43537
Strain 1	Strain 2	20383	0.03382	0.51499
Strain 1	Strain 2	20384	0.02379	0.67449
Strain 1	Strain 2	20385	0.02552	0.65544
Strain 1	Strain 2	20386	0.02191	0.66985
Strain 1	Strain 2	20387	0.02306	0.63684
Strain 1	Strain 2	20388	0.02514	0.63548
Strain 1	Strain 2	20389	0.02356	0.73514
Strain 1	Strain 2	20390	0.02339	0.65599
Strain 1	Strain 2	20391	0.03043	0.69297
Strain 1	Strain 2	20392	0.02977	0.55993
Strain 1	Strain 2	20393	0.02473	0.6544
Strain 1	Strain 2	20394	0.0257	0.64009
Strain 1	Strain 2	20395	0.02508	0.62025
Strain 1	Strain 2	20396	0.0225	0.64832
Strain 1	Strain 2	20397	0.02417	0.70258
Strain 1	Strain 2	20398	0.02559	0.55255
Strain 1	Strain 2	20399	0.03054	0.55612
Strain 1	Strain 2	20400	0.02835	0.62368
Strain 1	Strain 2	20401	0.02277	0.70086
Strain 1	Strain 2	20402	0.03091	0.55655
Strain 1	Strain 2	20403	0.03995	0.53277
Strain 1	Strain 2	20404	0.04134	0.55429
Strain 1	Strain 2	20405	0.05934	0.40242
Strain 1	Strain 2	20406	0.11679	0.36792
Strain 1	Strain 2	20407	0.09006	0.46887
Strain 1	Strain 2	20408	0.07843	0.41985
Strain 1	Strain 2	20409	0.05406	0.57465
Strain 1	Strain 2	20410	0.03396	0.60846
Strain 1	Strain 2	20411	0.03509	0.52384
Strain 1	Strain 2	20412	0.02991	0.61372
Strain 1	Strain 2	20413	0.03143	0.59157
Strain 1	Strain 2	20414	0.02419	0.6857
Strain 1	Strain 2	20415	0.02836	0.51575
Strain 1	Strain 2	20416	0.0181	0.7325
Strain 1	Strain 2	20417	0.01921	0.70766
Strain 1	Strain 2	20418	0.02483	0.69726
Strain 1	Strain 2	20419	0.02231	0.65787
Strain 1	Strain 2	20420	0.02066	0.74432
Strain 1	Strain 2	20421	0.02886	0.55604
Strain 1	Strain 2	20422	0.02497	0.55063
Strain 1	Strain 2	20423	0.02558	0.64909
Strain 1	Strain 2	20424	0.02701	0.61859
Strain 1	Strain 2	20425	0.02615	0.63799
Strain 1	Strain 2	20426	0.02919	0.6062
Strain 1	Strain 2	20427	0.0283	0.63588
Strain 1	Strain 2	20428	0.03291	0.58313
Strain 1	Strain 2	20429	0.05224	0.52771
Strain 1	Strain 2	20430	0.06137	0.46356
Strain 1	Strain 2	20431	0.11555	0.32307
Strain 1	Strain 2	20432	0.08451	0.42047
Strain 1	Strain 2	20433	0.05622	0.42486
Strain 1	Strain 2	20434	0.04849	0.48896
Strain 1	Strain 2	20435	0.05303	0.42281
Strain 1	Strain 2	20436	0.03655	0.53346
Strain 1	Strain 2	20437	0.02572	0.6227
Strain 1	Strain 2	20438	0.04333	0.42205
Strain 1	Strain 2	20439	0.02352	0.65162
Strain 1	Strain 2	20440	0.02544	0.65998
Strain 1	Strain 2	20441	0.02415	0.68931
Strain 1	Strain 2	20442	0.02376	0.64598
Strain 1	Strain 2	20443	0.02312	0.69525
Strain 1	Strain 2	20444	0.03042	0.64806
Strain 1	Strain 2	20445	0.02656	0.66818
Strain 1	Strain 2	20446	0.02642	0.71469
Strain 1	Strain 2	20447	0.03326	0.5878
Strain 1	Strain 2	20448	0.03256	0.55145
Strain 1	Strain 2	20449	0.02396	0.64778
Strain 1	Strain 2	20450	0.02511	0.68835
Strain 1	Strain 2	20451	0.03268	0.5635
Strain 1	Strain 2	20452	0.02364	0.67967
Strain 1	Strain 2	20453	0.02953	0.56867
Strain 1	Strain 2	20454	0.0292	0.71253
Strain 1	Strain 2	20455	0.05143	0.46179
Strain 1	Strain 2	20456	0.05918	0.42551
Strain 1	Strain 2	20457	0.11132	0.40006
Strain 1	Strain 2	20458	0.07871	0.42086
Strain 1	Strain 2	20459	0.09363	0.37275
Strain 1	Strain 2	20460	0.05899	0.42551
Strain 1	Strain 2	20461	0.04041	0.53904
Strain 1	Strain 2	20462	0.03964	0.50665
Strain 1	Strain 2	20463	0.02786	0.63585
Strain 1	Strain 2	20464	0.02783	0.62187
Strain 1	Strain 2	20465	0.02899	0.64206
Strain 1	Strain 2	20466	0.02396	0.66512
Strain 1	Strain 2	20467	0.02424	0.72202
Strain 1	Strain 2	20468	0.02378	0.75659
Strain 1	Strain 2	20469	0.02809	0.58427
Strain 1	Strain 2	20470	0.0295	0.59037
Strain 1	Strain 2	20471	0.02861	0.56972
Strain 1	Strain 2	20472	0.02205	0.64646
Strain 1	Strain 2	20473	0.02095	0.67499
Strain 1	Strain 2	20474	0.02458	0.56685
Strain 1	Strain 2	20475	0.02031	0.70802
Strain 1	Strain 2	20476	0.02557	0.60743
Strain 1	Strain 2	20477	0.02716	0.6232
Strain 1	Strain 2	20478	0.03544	0.55102
Strain 1	Strain 2	20479	0.04463	0.49029
Strain 1	Strain 2	20480	0.05933	0.36083
Strain 1	Strain 2	20481	0.05682	0.39234
Strain 1	Strain 2	20482	0.0807	0.44778
Strain 1	Strain 2	20483	0.05398	0.45596
Strain 1	Strain 2	20484	0.05504	0.51332
Strain 1	Strain 2	20485	0.03588	0.58418
Strain 1	Strain 2	20486	0.02965	0.63112
Strain 1	Strain 2	20487	0.02542	0.6363
Strain 1	Strain 2	20488	0.02008	0.73795
Strain 1	Strain 2	20489	0.02225	0.63282
Strain 1	Strain 2	20490	0.02166	0.69199
Strain 1	Strain 2	20491	0.02768	0.55781
Strain 1	Strain 2	20492	0.01586	0.75271
Strain 1	Strain 2	20493	0.0239	0.64473
Strain 1	Strain 2	20494	0.03064	0.56329
Strain 1	Strain 2	20495	0.0323	0.59917
Strain 1	Strain 2	20496	0.0309	0.55135
Strain 1	Strain 2	20497	0.0337	0.53075
Strain 1	Strain 2	20498	0.02673	0.61499
Strain 1	Strain 2	20499	0.02506	0.60649
Strain 1	Strain 2	20500	0.02808	0.64517
Strain 1	Strain 2	20501	0.03215	0.52871
Strain 1	Strain 2	20502	0.02748	0.59566
Strain 1	Strain 2	20503	0.0303	0.63264
Strain 1	Strain 2	20504	0.04118	0.4506
Strain 1	Strain 2	20505	0.0401	0.50724
Strain 1	Strain 2	20506	0.04665	0.48621
Strain 1	Strain 2	20507	0.05983	0.41962
Strain 1	Strain 2	20508	0.05392	0.46785
Strain 1	Strain 2	20509	0.07907	0.43238
Strain 1	Strain 2	20510	0.06549	0.41884
Strain 1	Strain 2	20511	0.08485	0.2722
Strain 1	Strain 2	20512	0.04025	0.50729
Strain 1	Strain 2	20513	0.0254	0.73131
Strain 1	Strain 2	20514	0.02162	0.70185
Strain 1	Strain 2	20515	0.01952	0.67585
Strain 1	Strain 2	20516	0.02245	0.59647
Strain 1	Strain 2	20517	0.02277	0.64654
Strain 1	Strain 2	20518	0.02142	0.63172
Strain 1	Strain 2	20519	0.02402	0.61934
Strain 1	Strain 2	20520	0.03248	0.53432
Strain 1	Strain 2	20521	0.03083	0.54986
Strain 1	Strain 2	20522	0.02871	0.64035
Strain 1	Strain 2	20523	0.0261	0.61129
Strain 1	Strain 2	20524	0.02672	0.60192
Strain 1	Strain 2	20525	0.02252	0.64916
Strain 1	Strain 2	20526	0.0209	0.67604
Strain 1	Strain 2	20527	0.01638	0.74645
Strain 1	Strain 2	20528	0.0233	0.57688
Strain 1	Strain 2	20529	0.02324	0.69339
Strain 1	Strain 2	20530	0.02397	0.66089
Strain 1	Strain 2	20531	0.03725	0.48879
Strain 1	Strain 2	20532	0.04089	0.48731
Strain 1	Strain 2	20533	0.05713	0.40012
Strain 1	Strain 2	20534	0.05774	0.41508
Strain 1	Strain 2	20535	0.08629	0.3835
Strain 1	Strain 2	20536	0.0718	0.45783
Strain 1	Strain 2	20537	0.06088	0.45047
Strain 1	Strain 2	20538	0.03548	0.61018
Strain 1	Strain 2	20539	0.03113	0.59628
Strain 1	Strain 2	20540	0.02918	0.58559
Strain 1	Strain 2	20541	0.03331	0.56462
Strain 1	Strain 2	20542	0.02269	0.70276
Strain 1	Strain 2	20543	0.02551	0.57046
Strain 1	Strain 2	20544	0.0225	0.67837
Strain 1	Strain 2	20545	0.02376	0.60096
Strain 1	Strain 2	20546	0.02258	0.64959
Strain 1	Strain 2	20547	0.02213	0.64583
Strain 1	Strain 2	20548	0.02109	0.7606
Strain 1	Strain 2	20549	0.02007	0.7026
Strain 1	Strain 2	20550	0.02629	0.60981
Strain 1	Strain 2	20551	0.02725	0.6069
Strain 1	Strain 2	20552	0.02984	0.5806
Strain 1	Strain 2	20553	0.02497	0.6862
Strain 1	Strain 2	20554	0.02415	0.70785
Strain 1	Strain 2	20555	0.03465	0.57475
Strain 1	Strain 2	20556	0.03733	0.46754
Strain 1	Strain 2	20557	0.03157	0.57513
Strain 1	Strain 2	20558	0.04162	0.57019
Strain 1	Strain 2	20559	0.05491	0.44346
Strain 1	Strain 2	20560	0.06427	0.50334
Strain 1	Strain 2	20561	0.0649	0.44511
Strain 1	Strain 2	20562	0.06617	0.49699
Strain 1	Strain 2	20563	0.07459	0.43742
Strain 1	Strain 2	20564	0.03022	0.73748
Strain 1	Strain 2	20565	0.03151	0.59138
Strain 1	Strain 2	20566	0.02626	0.57514
Strain 1	Strain 2	20567	0.02678	0.49627
Strain 1	Strain 2	20568	0.02056	0.66033
Strain 1	Strain 2	20569	0.02018	0.64828
Strain 1	Strain 2	20570	0.01597	0.79585
Strain 1	Strain 2	20571	0.02	0.63574
Strain 1	Strain 2	20572	0.01753	0.69663
Strain 1	Strain 2	20573	0.02113	0.71859
Strain 1	Strain 2	20574	0.02454	0.6132
Strain 1	Strain 2	20575	0.03173	0.51743
Strain 1	Strain 2	20576	0.02566	0.63423
Strain 1	Strain 2	20577	0.0214	0.72639
Strain 1	Strain 2	20578	0.02611	0.58016
Strain 1	Strain 2	20579	0.02543	0.62615
Strain 1	Strain 2	20580	0.02644	0.70883
Strain 1	Strain 2	20581	0.03018	0.5218
Strain 1	Strain 2	20582	0.02569	0.6084
Strain 1	Strain 2	20583	0.03003	0.58203
Strain 1	Strain 2	20584	0.04049	0.56635
Strain 1	Strain 2	20585	0.04512	0.59679
Strain 1	Strain 2	20586	0.09199	0.43961
Strain 1	Strain 2	20587	0.06878	0.47342
Strain 1	Strain 2	20588	0.05487	0.61612
Strain 1	Strain 2	20589	0.04623	0.45643
Strain 1	Strain 2	20590	0.03392	0.52352
Strain 1	Strain 2	20591	0.03278	0.54194
Strain 1	Strain 2	20592	0.03371	0.48593
Strain 1	Strain 2	20593	0.02173	0.64716
Strain 1	Strain 2	20594	0.0193	0.7227
Strain 1	Strain 2	20595	0.01758	0.74383
Strain 1	Strain 2	20596	0.0165	0.80468
Strain 1	Strain 2	20597	0.02062	0.782
Strain 1	Strain 2	20598	0.02544	0.60206
Strain 1	Strain 2	20599	0.02274	0.65502
Strain 1	Strain 2	20600	0.02631	0.62046
Strain 1	Strain 2	20601	0.02123	0.74815
Strain 1	Strain 2	20602	0.02369	0.67103
Strain 1	Strain 2	20603	0.02263	0.63743
Strain 1	Strain 2	20604	0.02435	0.67653
Strain 1	Strain 2	20605	0.02317	0.66044
Strain 1	Strain 2	20606	0.02347	0.66909
Strain 1	Strain 2	20607	0.03147	0.56708
Strain 1	Strain 2	20608	0.04079	0.50249
Strain 1	Strain 2	20609	0.05955	0.4969
Strain 1	Strain 2	20610	0.0842	0.46083
Strain 1	Strain 2	20611	0.06327	0.41241
Strain 1	Strain 2	20612	0.05729	0.42644
Strain 1	Strain 2	20613	0.03628	0.60611
Strain 1	Strain 2	20614	0.03147	0.55935
Strain 1	Strain 2	20615	0.03111	0.51277
Strain 1	Strain 2	20616	0.03354	0.50972
Strain 1	Strain 2	20617	0.02457	0.73183
Strain 1	Strain 2	20618	0.02189	0.6575
Strain 1	Strain 2	20619	0.02477	0.68668
Strain 1	Strain 2	20620	0.02128	0.73965
Strain 1	Strain 2	20621	0.01915	0.70245
Strain 1	Strain 2	20622	0.0239	0.64053
Strain 1	Strain 2	20623	0.02568	0.57047
Strain 1	Strain 2	20624	0.02681	0.67038
Strain 1	Strain 2	20625	0.02832	0.65291
Strain 1	Strain 2	20626	0.02334	0.63538
Strain 1	Strain 2	20627	0.02261	0.60803
Strain 1	Strain 2	20628	0.02495	0.6315
Strain 1	Strain 2	20629	0.02752	0.57576
Strain 1	Strain 2	20630	0.02199	0.72946
Strain 1	Strain 2	20631	0.02869	0.54571
Strain 1	Strain 2	20632	0.03206	0.61736
Strain 1	Strain 2	20633	0.03644	0.58356
Strain 1	Strain 2	20634	0.05902	0.45139
Strain 1	Strain 2	20635	0.17481	0.29447
Strain 1	Strain 2	20636	0.08405	0.41956
Strain 1	Strain 2	20637	0.13183	0.39508
Strain 1	Strain 2	20638	0.0591	0.54865
Strain 1	Strain 2	20639	0.05251	0.55013
Strain 1	Strain 2	20640	0.05314	0.54577
Strain 1	Strain 2	20641	0.05435	0.42707
Strain 1	Strain 2	20642	0.02753	0.77189
Strain 1	Strain 2	20643	0.02276	0.71345
Strain 1	Strain 2	20644	0.02263	0.61859
Strain 1	Strain 2	20645	0.02123	0.62658
Strain 1	Strain 2	20646	0.02426	0.75188
Strain 1	Strain 2	20647	0.03036	0.56528
Strain 1	Strain 2	20648	0.02849	0.63123
Strain 1	Strain 2	20649	0.02979	0.62174
Strain 1	Strain 2	20650	0.02697	0.63678
Strain 1	Strain 2	20651	0.02071	0.68368
Strain 1	Strain 2	20652	0.02671	0.59011
Strain 1	Strain 2	20653	0.02502	0.69189
Strain 1	Strain 2	20654	0.03002	0.54873
Strain 1	Strain 2	20655	0.02661	0.60532
Strain 1	Strain 2	20656	0.02085	0.64178
Strain 1	Strain 2	20657	0.02284	0.7061
Strain 1	Strain 2	20658	0.04511	0.45892
Strain 1	Strain 2	20659	0.05259	0.40401
Strain 1	Strain 2	20660	0.0528	0.42565
Strain 1	Strain 2	20661	0.13816	0.34659
Strain 1	Strain 2	20662	0.05233	0.48571
Strain 1	Strain 2	20663	0.08811	0.09031
Strain 1	Strain 2	20664	0.03673	0.58055
Strain 1	Strain 2	20665	0.03209	0.60265
Strain 1	Strain 2	20666	0.02656	0.63176
Strain 1	Strain 2	20667	0.02886	0.58892
Strain 1	Strain 2	20668	0.02138	0.77894
Strain 1	Strain 2	20669	0.02827	0.56185
Strain 1	Strain 2	20670	0.02509	0.68216
Strain 1	Strain 2	20671	0.02657	0.66951
Strain 1	Strain 2	20672	0.02752	0.68522
Strain 1	Strain 2	20673	0.02451	0.59383
Strain 1	Strain 2	20674	0.02001	0.66276
Strain 1	Strain 2	20675	0.02607	0.63692
Strain 1	Strain 2	20676	0.0287	0.6103
Strain 1	Strain 2	20677	0.02742	0.69142
Strain 1	Strain 2	20678	0.0294	0.55183
Strain 1	Strain 2	20679	0.03108	0.57021
Strain 1	Strain 2	20680	0.02941	0.56621
Strain 1	Strain 2	20681	0.02689	0.62144
Strain 1	Strain 2	20682	0.03311	0.5728
Strain 1	Strain 2	20683	0.04511	0.50319
Strain 1	Strain 2	20684	0.05687	0.39686
Strain 1	Strain 2	20685	0.08995	0.33315
Strain 1	Strain 2	20686	0.07232	0.42118
Strain 1	Strain 2	20687	0.07878	0.38506
Strain 1	Strain 2	20688	0.05292	0.41844
Strain 1	Strain 2	20689	0.03378	0.58665
Strain 1	Strain 2	20690	0.03776	0.54536
Strain 1	Strain 2	20691	0.02737	0.69896
Strain 1	Strain 2	20692	0.03123	0.59378
Strain 1	Strain 2	20693	0.02728	0.66787
Strain 1	Strain 2	20694	0.02705	0.58196
Strain 1	Strain 2	20695	0.03336	0.49559
Strain 1	Strain 2	20696	0.02975	0.60633
Strain 1	Strain 2	20697	0.02864	0.54697
Strain 1	Strain 2	20698	0.03185	0.61118
Strain 1	Strain 2	20699	0.02728	0.65789
Strain 1	Strain 2	20700	0.02931	0.59012
Strain 1	Strain 2	20701	0.03089	0.61036
Strain 1	Strain 2	20702	0.03003	0.64167
Strain 1	Strain 2	20703	0.02539	0.68424
Strain 1	Strain 2	20704	0.03529	0.57751
Strain 1	Strain 2	20705	0.04822	0.44872
Strain 1	Strain 2	20706	0.03522	0.5613
Strain 1	Strain 2	20707	0.05268	0.4493
Strain 1	Strain 2	20708	0.04176	0.52475
Strain 1	Strain 2	20709	0.06063	0.39263
Strain 1	Strain 2	20710	0.07162	0.37063
Strain 1	Strain 2	20711	0.17997	0.30242
Strain 1	Strain 2	20712	0.13888	0.34386
Strain 1	Strain 2	20713	0.07318	0.40469
Strain 1	Strain 2	20714	0.08231	0.50123
Strain 1	Strain 2	20715	0.06134	0.53024
Strain 1	Strain 2	20716	0.04894	0.48041
Strain 1	Strain 2	20717	0.04004	0.61708
Strain 1	Strain 2	20718	0.04205	0.58762
Strain 1	Strain 2	20719	0.02861	0.61849
Strain 1	Strain 2	20720	0.02501	0.64025
Strain 1	Strain 2	20721	0.0273	0.63945
Strain 1	Strain 2	20722	0.0342	0.56233
Strain 1	Strain 2	20723	0.03185	0.58886
Strain 1	Strain 2	20724	0.02661	0.63389
Strain 1	Strain 2	20725	0.0251	0.61132
Strain 1	Strain 2	20726	0.03101	0.55686
Strain 1	Strain 2	20727	0.03124	0.59922
Strain 1	Strain 2	20728	0.03396	0.61171
Strain 1	Strain 2	20729	0.03421	0.53148
Strain 1	Strain 2	20730	0.02848	0.59866
Strain 1	Strain 2	20731	0.02818	0.68983
Strain 1	Strain 2	20732	0.03608	0.60273
Strain 1	Strain 2	20733	0.05506	0.44836
Strain 1	Strain 2	20734	0.09262	0.4383
Strain 1	Strain 2	20735	0.07396	0.42554
Strain 1	Strain 2	20736	0.06127	0.44974
Strain 1	Strain 2	20737	0.04215	0.55487
Strain 1	Strain 2	20738	0.02556	0.72832
Strain 1	Strain 2	20739	0.02008	0.74381
Strain 1	Strain 2	20740	0.02662	0.60649
Strain 1	Strain 2	20741	0.03149	0.55957
Strain 1	Strain 2	20742	0.02788	0.58068
Strain 1	Strain 2	20743	0.02949	0.54993
Strain 1	Strain 2	20744	0.02652	0.77592
Strain 1	Strain 2	20745	0.1428	0.26985
Strain 1	Strain 2	20746	0.02681	0.62667
Strain 1	Strain 2	20747	0.03778	0.45524
Strain 1	Strain 2	20748	0.02634	0.6037
Strain 1	Strain 2	20749	0.02632	0.64521
Strain 1	Strain 2	20750	0.02726	0.67738
Strain 1	Strain 2	20751	0.02562	0.62637
Strain 1	Strain 2	20752	0.02869	0.5831
Strain 1	Strain 2	20753	0.03387	0.60438
Strain 1	Strain 2	20754	0.02521	0.68316
Strain 1	Strain 2	20755	0.03216	0.58595
Strain 1	Strain 2	20756	0.04066	0.47536
Strain 1	Strain 2	20757	0.05628	0.39804
Strain 1	Strain 2	20758	0.06026	0.39472
Strain 1	Strain 2	20759	0.07059	0.42725
Strain 1	Strain 2	20760	0.08628	0.44683
Strain 1	Strain 2	20761	0.06001	0.41865
Strain 1	Strain 2	20762	0.05508	0.48621
Strain 1	Strain 2	20763	0.0518	0.45854
Strain 1	Strain 2	20764	0.04	0.53685
Strain 1	Strain 2	20765	0.03336	0.55932
Strain 1	Strain 2	20766	0.03091	0.60148
Strain 1	Strain 2	20767	0.03551	0.53691
Strain 1	Strain 2	20768	0.02545	0.68982
Strain 1	Strain 2	20769	0.02717	0.63998
Strain 1	Strain 2	20770	0.03167	0.51558
Strain 1	Strain 2	20771	0.02777	0.66629
Strain 1	Strain 2	20772	0.02188	0.6851
Strain 1	Strain 2	20773	0.02142	0.73415
Strain 1	Strain 2	20774	0.0284	0.53228
Strain 1	Strain 2	20775	0.02605	0.63289
Strain 1	Strain 2	20776	0.03258	0.57727
Strain 1	Strain 2	20777	0.02603	0.68387
Strain 1	Strain 2	20778	0.03519	0.54661
Strain 1	Strain 2	20779	0.03649	0.54891
Strain 1	Strain 2	20780	0.0366	0.47633
Strain 1	Strain 2	20781	0.04216	0.48674
Strain 1	Strain 2	20782	0.04635	0.50141
Strain 1	Strain 2	20783	0.05806	0.56766
Strain 1	Strain 2	20784	0.06737	0.38869
Strain 1	Strain 2	20785	0.16577	0.36621
Strain 1	Strain 2	20786	0.1076	0.43455
Strain 1	Strain 2	20787	0.05742	0.40778
Strain 1	Strain 2	20788	0.06011	0.58288
Strain 1	Strain 2	20789	0.0439	0.67081
Strain 1	Strain 2	20790	0.04141	0.49812
Strain 1	Strain 2	20791	0.03166	0.62214
Strain 1	Strain 2	20792	0.02262	0.73285
Strain 1	Strain 2	20793	0.02347	0.76337
Strain 1	Strain 2	20794	0.02283	0.71835
Strain 1	Strain 2	20795	0.03036	0.57847
Strain 1	Strain 2	20796	0.02574	0.64139
Strain 1	Strain 2	20797	0.02414	0.68706
Strain 1	Strain 2	20798	0.0226	0.59964
Strain 1	Strain 2	20799	0.01525	0.76816
Strain 1	Strain 2	20800	0.0176	0.74588
Strain 1	Strain 2	20801	0.0209	0.63045
Strain 1	Strain 2	20802	0.01956	0.72327
Strain 1	Strain 2	20803	0.02339	0.65066
Strain 1	Strain 2	20804	0.03345	0.53055
Strain 1	Strain 2	20805	0.03738	0.5175
Strain 1	Strain 2	20806	0.02947	0.62126
Strain 1	Strain 2	20807	0.04193	0.48596
Strain 1	Strain 2	20808	0.05693	0.42225
Strain 1	Strain 2	20809	0.05515	0.4442
Strain 1	Strain 2	20810	0.09032	0.4082
Strain 1	Strain 2	20811	0.07106	0.43092
Strain 1	Strain 2	20812	0.07129	0.39905
Strain 1	Strain 2	20813	0.0555	0.42748
Strain 1	Strain 2	20814	0.04125	0.52958
Strain 1	Strain 2	20815	0.02698	0.75292
Strain 1	Strain 2	20816	0.03395	0.51462
Strain 1	Strain 2	20817	0.02463	0.58156
Strain 1	Strain 2	20818	0.02503	0.65434
Strain 1	Strain 2	20819	0.02364	0.60865
Strain 1	Strain 2	20820	0.02298	0.60856
Strain 1	Strain 2	20821	0.02142	0.69471
Strain 1	Strain 2	20822	0.02702	0.63114
Strain 1	Strain 2	20823	0.02325	0.70624
Strain 1	Strain 2	20824	0.02107	0.65162
Strain 1	Strain 2	20825	0.02075	0.76413
Strain 1	Strain 2	20826	0.02292	0.73142
Strain 1	Strain 2	20827	0.02196	0.58281
Strain 1	Strain 2	20828	0.02328	0.66404
Strain 1	Strain 2	20829	0.02093	0.65474
Strain 1	Strain 2	20830	0.02031	0.82086
Strain 1	Strain 2	20831	0.02318	0.67628
Strain 1	Strain 2	20832	0.03146	0.56455
Strain 1	Strain 2	20833	0.03697	0.51545
Strain 1	Strain 2	20834	0.04622	0.49343
Strain 1	Strain 2	20835	0.05226	0.48645
Strain 1	Strain 2	20836	0.0616	0.45484
Strain 1	Strain 2	20837	0.1023	0.38094
Strain 1	Strain 2	20838	0.05844	0.43624
Strain 1	Strain 2	20839	0.05162	0.49694
Strain 1	Strain 2	20840	0.03907	0.56268
Strain 1	Strain 2	20841	0.03211	0.62301
Strain 1	Strain 2	20842	0.02964	0.57719
Strain 1	Strain 2	20843	0.02356	0.6971
Strain 1	Strain 2	20844	0.02083	0.70358
Strain 1	Strain 2	20845	0.02369	0.63454
Strain 1	Strain 2	20846	0.03248	0.53901
Strain 1	Strain 2	20847	0.02576	0.70464
Strain 1	Strain 2	20848	0.02988	0.56708
Strain 1	Strain 2	20849	0.02765	0.73551
Strain 1	Strain 2	20850	0.02396	0.70638
Strain 1	Strain 2	20851	0.02547	0.67974
Strain 1	Strain 2	20852	0.019	0.71768
Strain 1	Strain 2	20853	0.0177	0.72399
Strain 1	Strain 2	20854	0.02341	0.58608
Strain 1	Strain 2	20855	0.02867	0.52807
Strain 1	Strain 2	20856	0.02896	0.58122
Strain 1	Strain 2	20857	0.03367	0.51863
Strain 1	Strain 2	20858	0.03224	0.5469
Strain 1	Strain 2	20859	0.04688	0.45613
Strain 1	Strain 2	20860	0.06666	0.34276
Strain 1	Strain 2	20861	0.05435	0.52309
Strain 1	Strain 2	20862	0.06561	0.3614
Strain 1	Strain 2	20863	0.06966	0.43329
Strain 1	Strain 2	20864	0.06532	0.45775
Strain 1	Strain 2	20865	0.06326	0.41995
Strain 1	Strain 2	20866	0.04821	0.42786
Strain 1	Strain 2	20867	0.03305	0.54179
Strain 1	Strain 2	20868	0.03878	0.51287
Strain 1	Strain 2	20869	0.02962	0.65879
Strain 1	Strain 2	20870	0.02442	0.70758
Strain 1	Strain 2	20871	0.02803	0.62841
Strain 1	Strain 2	20872	0.03271	0.53478
Strain 1	Strain 2	20873	0.02552	0.60028
Strain 1	Strain 2	20874	0.029	0.60735
Strain 1	Strain 2	20875	0.02946	0.68701
Strain 1	Strain 2	20876	0.02989	0.59185
Strain 1	Strain 2	20877	0.02726	0.54585
Strain 1	Strain 2	20878	0.02514	0.60743
Strain 1	Strain 2	20879	0.02449	0.62862
Strain 1	Strain 2	20880	0.02614	0.57714
Strain 1	Strain 2	20881	0.02152	0.72396
Strain 1	Strain 2	20882	0.03299	0.50204
Strain 1	Strain 2	20883	0.03419	0.4683
Strain 1	Strain 2	20884	0.02998	0.59613
Strain 1	Strain 2	20885	0.03212	0.60552
Strain 1	Strain 2	20886	0.04347	0.51267
Strain 1	Strain 2	20887	0.05324	0.49043
Strain 1	Strain 2	20888	0.07225	0.37242
Strain 1	Strain 2	20889	0.12884	0.40721
Strain 1	Strain 2	20890	0.07756	0.42212
Strain 1	Strain 2	20891	0.05073	0.61468
Strain 1	Strain 2	20892	0.03258	0.6727
Strain 1	Strain 2	20893	0.0271	0.67343
Strain 1	Strain 2	20894	0.03835	0.51406
Strain 1	Strain 2	20895	0.03101	0.57677
Strain 1	Strain 2	20896	0.02656	0.63428
Strain 1	Strain 2	20897	0.02487	0.60165
Strain 1	Strain 2	20898	0.01966	0.6768
Strain 1	Strain 2	20899	0.02078	0.71251
Strain 1	Strain 2	20900	0.02041	0.71857
Strain 1	Strain 2	20901	0.02527	0.65013
Strain 1	Strain 2	20902	0.02583	0.76547
Strain 1	Strain 2	20903	0.02206	0.78786
Strain 1	Strain 2	20904	0.02224	0.6568
Strain 1	Strain 2	20905	0.02504	0.63834
Strain 1	Strain 2	20906	0.02823	0.59753
Strain 1	Strain 2	20907	0.02791	0.63332
Strain 1	Strain 2	20908	0.02904	0.61128
Strain 1	Strain 2	20909	0.02219	0.73096
Strain 1	Strain 2	20910	0.02346	0.72639
Strain 1	Strain 2	20911	0.0439	0.46809
Strain 1	Strain 2	20912	0.05075	0.45118
Strain 1	Strain 2	20913	0.06363	0.48848
Strain 1	Strain 2	20914	0.12362	0.36876
Strain 1	Strain 2	20915	0.07037	0.45171
Strain 1	Strain 2	20916	0.09529	0.45143
Strain 1	Strain 2	20917	0.04466	0.49848
Strain 1	Strain 2	20918	0.04188	0.54369
Strain 1	Strain 2	20919	0.03084	0.60404
Strain 1	Strain 2	20920	0.02749	0.57463
Strain 1	Strain 2	20921	0.02611	0.63063
Strain 1	Strain 2	20922	0.02014	0.75244
Strain 1	Strain 2	20923	0.02125	0.66111
Strain 1	Strain 2	20924	0.02445	0.55469
Strain 1	Strain 2	20925	0.01919	0.67767
Strain 1	Strain 2	20926	0.0256	0.60279
Strain 1	Strain 2	20927	0.02645	0.61302
Strain 1	Strain 2	20928	0.02511	0.72719
Strain 1	Strain 2	20929	0.02424	0.67363
Strain 1	Strain 2	20930	0.02585	0.63068
Strain 1	Strain 2	20931	0.02409	0.68469
Strain 1	Strain 2	20932	0.02473	0.72943
Strain 1	Strain 2	20933	0.02601	0.60366
Strain 1	Strain 2	20934	0.0331	0.56226
Strain 1	Strain 2	20935	0.03531	0.57072
Strain 1	Strain 2	20936	0.03909	0.6091
Strain 1	Strain 2	20937	0.05862	0.42237
Strain 1	Strain 2	20938	0.06836	0.39788
Strain 1	Strain 2	20939	0.06002	0.4514
Strain 1	Strain 2	20940	0.11532	0.35739
Strain 1	Strain 2	20941	0.11723	0.39262
Strain 1	Strain 2	20942	0.0652	0.46427
Strain 1	Strain 2	20943	0.05269	0.50851
Strain 1	Strain 2	20944	0.05193	0.4175
Strain 1	Strain 2	20945	0.03203	0.58049
Strain 1	Strain 2	20946	0.02374	0.69932
Strain 1	Strain 2	20947	0.02488	0.70198
Strain 1	Strain 2	20948	0.02818	0.55239
Strain 1	Strain 2	20949	0.02583	0.56267
Strain 1	Strain 2	20950	0.02457	0.66092
Strain 1	Strain 2	20951	0.02899	0.63509
Strain 1	Strain 2	20952	0.02922	0.63879
Strain 1	Strain 2	20953	0.029	0.58558
Strain 1	Strain 2	20954	0.02802	0.57782
Strain 1	Strain 2	20955	0.02192	0.76574
Strain 1	Strain 2	20956	0.0237	0.61455
Strain 1	Strain 2	20957	0.02484	0.63721
Strain 1	Strain 2	20958	0.01974	0.73194
Strain 1	Strain 2	20959	0.02668	0.63518
Strain 1	Strain 2	20960	0.03076	0.58777
Strain 1	Strain 2	20961	0.03222	0.52963
Strain 1	Strain 2	20962	0.03933	0.57066
Strain 1	Strain 2	20963	0.04553	0.50624
Strain 1	Strain 2	20964	0.05765	0.55632
Strain 1	Strain 2	20965	0.05335	0.48344
Strain 1	Strain 2	20966	0.05608	0.46863
Strain 1	Strain 2	20967	0.0516	0.43802
Strain 1	Strain 2	20968	0.03353	0.60529
Strain 1	Strain 2	20969	0.02432	0.68442
Strain 1	Strain 2	20970	0.02046	0.77449
Strain 1	Strain 2	20971	0.02533	0.66991
Strain 1	Strain 2	20972	0.03416	0.5138
Strain 1	Strain 2	20973	0.02353	0.67971
Strain 1	Strain 2	20974	0.02587	0.64605
Strain 1	Strain 2	20975	0.02605	0.68227
Strain 1	Strain 2	20976	0.02533	0.67352
Strain 1	Strain 2	20977	0.02885	0.68363
Strain 1	Strain 2	20978	0.02521	0.63249
Strain 1	Strain 2	20979	0.02221	0.72533
Strain 1	Strain 2	20980	0.01977	0.76205
Strain 1	Strain 2	20981	0.01966	0.70003
Strain 1	Strain 2	20982	0.02339	0.67629
Strain 1	Strain 2	20983	0.02754	0.70121
Strain 1	Strain 2	20984	0.03502	0.47539
Strain 1	Strain 2	20985	0.03062	0.5625
Strain 1	Strain 2	20986	0.03524	0.5558
Strain 1	Strain 2	20987	0.03627	0.59272
Strain 1	Strain 2	20988	0.05211	0.43467
Strain 1	Strain 2	20989	0.09772	0.39993
Strain 1	Strain 2	20990	0.09462	0.3899
Strain 1	Strain 2	20991	0.11752	0.38855
Strain 1	Strain 2	20992	0.0784	0.48575
Strain 1	Strain 2	20993	0.05875	0.48967
Strain 1	Strain 2	20994	0.06143	0.566
Strain 1	Strain 2	20995	0.0427	0.50641
Strain 1	Strain 2	20996	0.03551	0.60793
Strain 1	Strain 2	20997	0.03267	0.57684
Strain 1	Strain 2	20998	0.02458	0.7543
Strain 1	Strain 2	20999	0.02396	0.64778
Strain 1	Strain 2	21000	0.02112	0.69753
Strain 1	Strain 2	21001	0.02667	0.6367
Strain 1	Strain 2	21002	0.03018	0.61247
Strain 1	Strain 2	21003	0.02412	0.67523
Strain 1	Strain 2	21004	0.02155	0.65683
Strain 1	Strain 2	21005	0.02483	0.62725
Strain 1	Strain 2	21006	0.02427	0.68613
Strain 1	Strain 2	21007	0.02634	0.57875
Strain 1	Strain 2	21008	0.0261	0.58781
Strain 1	Strain 2	21009	0.02329	0.74121
Strain 1	Strain 2	21010	0.0217	0.68581
Strain 1	Strain 2	21011	0.02478	0.71617
Strain 1	Strain 2	21012	0.03344	0.59454
Strain 1	Strain 2	21013	0.03365	0.58535
Strain 1	Strain 2	21014	0.03699	0.55471
Strain 1	Strain 2	21015	0.04615	0.50108
Strain 1	Strain 2	21016	0.05717	0.54843
Strain 1	Strain 2	21017	0.09565	0.3883
Strain 1	Strain 2	21018	0.06007	0.48244
Strain 1	Strain 2	21019	0.05638	0.46712
Strain 1	Strain 2	21020	0.04668	0.48886
Strain 1	Strain 2	21021	0.03709	0.63645
Strain 1	Strain 2	21022	0.03188	0.6508
Strain 1	Strain 2	21023	0.03097	0.60587
Strain 1	Strain 2	21024	0.03118	0.54546
Strain 1	Strain 2	21025	0.02643	0.62989
Strain 1	Strain 2	21026	0.02452	0.67864
Strain 1	Strain 2	21027	0.02737	0.6006
Strain 1	Strain 2	21028	0.03424	0.543
Strain 1	Strain 2	21029	0.03712	0.49371
Strain 1	Strain 2	21030	0.02797	0.69679
Strain 1	Strain 2	21031	0.02765	0.70489
Strain 1	Strain 2	21032	0.02283	0.69992
Strain 1	Strain 2	21033	0.02407	0.68473
Strain 1	Strain 2	21034	0.02857	0.58854
Strain 1	Strain 2	21035	0.02658	0.60293
Strain 1	Strain 2	21036	0.03496	0.52666
Strain 1	Strain 2	21037	0.02834	0.63697
Strain 1	Strain 2	21038	0.03393	0.47656
Strain 1	Strain 2	21039	0.03022	0.69328
Strain 1	Strain 2	21040	0.04849	0.52764
Strain 1	Strain 2	21041	0.05368	0.42892
Strain 1	Strain 2	21042	0.07293	0.41322
Strain 1	Strain 2	21043	0.16925	0.33896
Strain 1	Strain 2	21044	0.12429	0.38091
Strain 1	Strain 2	21045	0.13465	0.39261
Strain 1	Strain 2	21046	0.05874	0.41654
Strain 1	Strain 2	21047	0.05783	0.46821
Strain 1	Strain 2	21048	0.04942	0.50086
Strain 1	Strain 2	21049	0.03359	0.61053
Strain 1	Strain 2	21050	0.03379	0.51618
Strain 1	Strain 2	21051	0.02771	0.59971
Strain 1	Strain 2	21052	0.02855	0.5398
Strain 1	Strain 2	21053	0.03164	0.5618
Strain 1	Strain 2	21054	0.0314	0.58479
[truncated: 2,560 more rows]

## Sheet: Fig 3C PSNR
data tested	data trained on	PSNR
Strain 1	Strain 1	30.1592
Strain 1	Strain 1	29.1825
Strain 1	Strain 1	30.2337
Strain 1	Strain 1	31.0212
Strain 1	Strain 1	32.5556
Strain 1	Strain 1	31.4081
Strain 1	Strain 1	28.2209
Strain 1	Strain 1	34.1233
Strain 1	Strain 1	24.1919
Strain 1	Strain 1	28.0106
Strain 1	Strain 1	32.6485
Strain 1	Strain 1	30.7743
Strain 1	Strain 1	31.9436
Strain 1	Strain 1	31.0649
Strain 1	Strain 1	23.7914
Strain 1	Strain 1	31.0177
Strain 1	Strain 1	28.7915
Strain 1	Strain 1	32.515
Strain 1	Strain 1	32.8581
Strain 1	Strain 1	31.0638
Strain 1	Strain 1	26.8814
Strain 1	Strain 1	29.2698
Strain 1	Strain 1	23.8642
Strain 1	Strain 1	29.2312
Strain 1	Strain 1	31.3349
Strain 1	Strain 1	30.2931
Strain 1	Strain 1	27.2455
Strain 1	Strain 1	31.2693
Strain 1	Strain 1	26.7667
Strain 1	Strain 1	30.7329
Strain 1	Strain 1	32.8784
Strain 1	Strain 1	32.6012
Strain 1	Strain 1	27.0365
Strain 1	Strain 1	33.0957
Strain 1	Strain 1	19.1407
Strain 1	Strain 1	34.227
Strain 1	Strain 1	30.2192
Strain 1	Strain 1	33.0558
Strain 1	Strain 1	26.7125
Strain 1	Strain 1	31.5184
Strain 1	Strain 1	26.7376
Strain 1	Strain 1	31.2771
Strain 1	Strain 1	32.8537
Strain 1	Strain 1	18.5879
Strain 1	Strain 1	30.3395
Strain 1	Strain 1	26.7531
Strain 1	Strain 1	30.2296
Strain 1	Strain 1	32.908
Strain 1	Strain 1	30.6911
Strain 1	Strain 1	31.1271
Strain 1	Strain 2	19.6927
Strain 1	Strain 2	23.2366
Strain 1	Strain 2	20.4159
Strain 1	Strain 2	24.9399
Strain 1	Strain 2	26.8698
Strain 1	Strain 2	27.8558
Strain 1	Strain 2	29.7709
Strain 1	Strain 2	30.1933
Strain 1	Strain 2	30.7442
Strain 1	Strain 2	31.6492
Strain 1	Strain 2	30.8276
Strain 1	Strain 2	29.7829
Strain 1	Strain 2	30.9133
Strain 1	Strain 2	31.3401
Strain 1	Strain 2	33.6158
Strain 1	Strain 2	31.3391
Strain 1	Strain 2	32.7847
Strain 1	Strain 2	31.4851
Strain 1	Strain 2	32.7086
Strain 1	Strain 2	30.3031
Strain 1	Strain 2	32.1109
Strain 1	Strain 2	29.5298
Strain 1	Strain 2	30.092
Strain 1	Strain 2	28.686
Strain 1	Strain 2	27.1115
Strain 1	Strain 2	25.8707
Strain 1	Strain 2	23.5692
Strain 1	Strain 2	25.7504
Strain 1	Strain 2	26.9994
Strain 1	Strain 2	26.2748
Strain 1	Strain 2	29.4387
Strain 1	Strain 2	29.4284
Strain 1	Strain 2	31.5428
Strain 1	Strain 2	31.0123
Strain 1	Strain 2	30.131
Strain 1	Strain 2	31.9819
Strain 1	Strain 2	33.7585
Strain 1	Strain 2	31.7165
Strain 1	Strain 2	30.26
Strain 1	Strain 2	31.7233
Strain 1	Strain 2	30.4889
Strain 1	Strain 2	31.8641
Strain 1	Strain 2	30.325
Strain 1	Strain 2	32.9274
Strain 1	Strain 2	32.3868
Strain 1	Strain 2	30.8424
Strain 1	Strain 2	31.3232
Strain 1	Strain 2	29.5701
Strain 1	Strain 2	28.8036
Strain 1	Strain 2	26.0965
Strain 1	Strain 2	26.223
Strain 1	Strain 2	19.1862
Strain 1	Strain 2	21.2969
Strain 1	Strain 2	25.4583
Strain 1	Strain 2	24.5603
Strain 1	Strain 2	29.56
Strain 1	Strain 2	28.4237
Strain 1	Strain 2	29.982
Strain 1	Strain 2	31.0757
Strain 1	Strain 2	32.2869
Strain 1	Strain 2	32.3863
Strain 1	Strain 2	32.9056
Strain 1	Strain 2	32.7261
Strain 1	Strain 2	30.823
Strain 1	Strain 2	31.8765
Strain 1	Strain 2	29.6884
Strain 1	Strain 2	32.7742
Strain 1	Strain 2	31.1665
Strain 1	Strain 2	31.9632
Strain 1	Strain 2	32.2251
Strain 1	Strain 2	31.8719
Strain 1	Strain 2	33.1271
Strain 1	Strain 2	29.1468
Strain 1	Strain 2	29.5171
Strain 1	Strain 2	27.1561
Strain 1	Strain 2	25.7617
Strain 1	Strain 2	26.6824
Strain 1	Strain 2	14.0315
Strain 1	Strain 2	18.5726
Strain 1	Strain 2	23.6601
Strain 1	Strain 2	25.1697
Strain 1	Strain 2	25.021
Strain 1	Strain 2	26.8111
Strain 1	Strain 2	26.8923
Strain 1	Strain 2	30.2033
Strain 1	Strain 2	28.6923
Strain 1	Strain 2	29.1663
Strain 1	Strain 2	30.1277
Strain 1	Strain 2	28.7181
Strain 1	Strain 2	29.7837
Strain 1	Strain 2	29.4757
Strain 1	Strain 2	29.6037
Strain 1	Strain 2	30.8519
Strain 1	Strain 2	31.9344
Strain 1	Strain 2	32.3223
Strain 1	Strain 2	30.9685
Strain 1	Strain 2	28.7743
Strain 1	Strain 2	30.4766
Strain 1	Strain 2	26.5567
Strain 1	Strain 2	27.2831
Strain 1	Strain 2	25.3351
Strain 1	Strain 2	23.6532
Strain 1	Strain 2	25.7959
Strain 1	Strain 2	26.1924
Strain 1	Strain 2	26.9418
Strain 1	Strain 2	28.5339
Strain 1	Strain 2	31.09
Strain 1	Strain 2	31.6403
Strain 1	Strain 2	31.1388
Strain 1	Strain 2	32.5116
Strain 1	Strain 2	32.1292
Strain 1	Strain 2	33.2159
Strain 1	Strain 2	31.2288
Strain 1	Strain 2	29.6517
Strain 1	Strain 2	30.6933
Strain 1	Strain 2	31.0805
Strain 1	Strain 2	31.4931
Strain 1	Strain 2	31.5978
Strain 1	Strain 2	31.1872
Strain 1	Strain 2	30.3875
Strain 1	Strain 2	31.8856
Strain 1	Strain 2	31.8245
Strain 1	Strain 2	30.4851
Strain 1	Strain 2	27.3441
Strain 1	Strain 2	26.096
Strain 1	Strain 2	17.6359
Strain 1	Strain 2	24.0713
Strain 1	Strain 2	25.1296
Strain 1	Strain 2	26.1925
Strain 1	Strain 2	27.7809
Strain 1	Strain 2	28.2638
Strain 1	Strain 2	30.0405
Strain 1	Strain 2	30.0825
Strain 1	Strain 2	30.9963
Strain 1	Strain 2	31.6601
Strain 1	Strain 2	28.7801
Strain 1	Strain 2	29.9978
Strain 1	Strain 2	29.8671
Strain 1	Strain 2	29.5374
Strain 1	Strain 2	31.0881
Strain 1	Strain 2	31.8083
Strain 1	Strain 2	34.252
Strain 1	Strain 2	30.0556
Strain 1	Strain 2	29.0582
Strain 1	Strain 2	30.0693
Strain 1	Strain 2	28.8717
Strain 1	Strain 2	28.706
Strain 1	Strain 2	27.5212
Strain 1	Strain 2	25.316
Strain 1	Strain 2	23.4797
Strain 1	Strain 2	20.1186
Strain 1	Strain 2	22.6912
Strain 1	Strain 2	22.2914
Strain 1	Strain 2	26.7774
Strain 1	Strain 2	27.7234
Strain 1	Strain 2	30.1407
Strain 1	Strain 2	28.1899
Strain 1	Strain 2	29.5097
Strain 1	Strain 2	32.2512
Strain 1	Strain 2	30.8555
Strain 1	Strain 2	29.2032
Strain 1	Strain 2	31.7763
Strain 1	Strain 2	31.546
Strain 1	Strain 2	30.1135
Strain 1	Strain 2	31.907
Strain 1	Strain 2	30.3092
Strain 1	Strain 2	30.5902
Strain 1	Strain 2	32.3438
Strain 1	Strain 2	30.8566
Strain 1	Strain 2	31.7841
Strain 1	Strain 2	28.0541
Strain 1	Strain 2	28.2245
Strain 1	Strain 2	26.5193
Strain 1	Strain 2	18.9073
Strain 1	Strain 2	23.8194
Strain 1	Strain 2	20.6296
Strain 1	Strain 2	25.4603
Strain 1	Strain 2	27.6337
Strain 1	Strain 2	28.8971
Strain 1	Strain 2	32.1932
Strain 1	Strain 2	29.2514
Strain 1	Strain 2	29.2567
Strain 1	Strain 2	31.2356
Strain 1	Strain 2	30.4266
Strain 1	Strain 2	30.1372
Strain 1	Strain 2	32.1079
Strain 1	Strain 2	31.1227
Strain 1	Strain 2	32.0552
Strain 1	Strain 2	31.1119
Strain 1	Strain 2	29.7456
Strain 1	Strain 2	30.9662
Strain 1	Strain 2	29.1414
Strain 1	Strain 2	30.6605
Strain 1	Strain 2	31.7156
Strain 1	Strain 2	29.1543
Strain 1	Strain 2	28.7696
Strain 1	Strain 2	25.1626
Strain 1	Strain 2	23.989
Strain 1	Strain 2	15.1595
Strain 1	Strain 2	21.523
Strain 1	Strain 2	24.3392
Strain 1	Strain 2	27.4537
Strain 1	Strain 2	28.4265
Strain 1	Strain 2	29.8582
Strain 1	Strain 2	28.878
Strain 1	Strain 2	28.942
Strain 1	Strain 2	31.6148
Strain 1	Strain 2	32.3236
Strain 1	Strain 2	29.6589
Strain 1	Strain 2	29.4683
Strain 1	Strain 2	30.2817
Strain 1	Strain 2	32.3454
Strain 1	Strain 2	31.687
Strain 1	Strain 2	30.4198
Strain 1	Strain 2	29.7419
Strain 1	Strain 2	30.1552
Strain 1	Strain 2	30.8509
Strain 1	Strain 2	29.222
Strain 1	Strain 2	29.8337
Strain 1	Strain 2	21.2393
Strain 1	Strain 2	25.4679
Strain 1	Strain 2	25.2221
Strain 1	Strain 2	27.0109
Strain 1	Strain 2	28.1751
Strain 1	Strain 2	28.5444
Strain 1	Strain 2	32.6445
Strain 1	Strain 2	32.3388
Strain 1	Strain 2	32.7092
Strain 1	Strain 2	34.3764
Strain 1	Strain 2	33.7842
Strain 1	Strain 2	33.177
Strain 1	Strain 2	32.2953
Strain 1	Strain 2	34.3321
Strain 1	Strain 2	32.5403
Strain 1	Strain 2	31.4669
Strain 1	Strain 2	32.417
Strain 1	Strain 2	32.0756
Strain 1	Strain 2	34.1871
Strain 1	Strain 2	31.913
Strain 1	Strain 2	31.2372
Strain 1	Strain 2	32.8629
Strain 1	Strain 2	30.978
Strain 1	Strain 2	28.5439
Strain 1	Strain 2	25.4374
Strain 1	Strain 2	24.8124
Strain 1	Strain 2	23.0423
Strain 1	Strain 2	24.7919
Strain 1	Strain 2	25.3988
Strain 1	Strain 2	27.4188
Strain 1	Strain 2	27.1927
Strain 1	Strain 2	28.408
Strain 1	Strain 2	28.8016
Strain 1	Strain 2	28.6492
Strain 1	Strain 2	29.0297
Strain 1	Strain 2	31.0385
Strain 1	Strain 2	30.5407
Strain 1	Strain 2	30.4644
Strain 1	Strain 2	31.5695
Strain 1	Strain 2	30.688
Strain 1	Strain 2	30.0783
Strain 1	Strain 2	30.9789
Strain 1	Strain 2	31.5801
Strain 1	Strain 2	34.0434
Strain 1	Strain 2	30.2511
Strain 1	Strain 2	29.5785
Strain 1	Strain 2	29.1602
Strain 1	Strain 2	26.0786
Strain 1	Strain 2	19.7654
Strain 1	Strain 2	22.7861
Strain 1	Strain 2	19.4318
Strain 1	Strain 2	27.9308
Strain 1	Strain 2	30.871
Strain 1	Strain 2	29.8097
Strain 1	Strain 2	30.4437
Strain 1	Strain 2	29.3752
Strain 1	Strain 2	30.6775
Strain 1	Strain 2	32.3053
Strain 1	Strain 2	31.2131
Strain 1	Strain 2	30.0811
Strain 1	Strain 2	29.5463
Strain 1	Strain 2	31.7468
Strain 1	Strain 2	31.8786
Strain 1	Strain 2	32.4799
Strain 1	Strain 2	33.3107
Strain 1	Strain 2	31.1679
Strain 1	Strain 2	33.0222
Strain 1	Strain 2	30.8194
Strain 1	Strain 2	29.7554
Strain 1	Strain 2	32.0508
Strain 1	Strain 2	29.574
Strain 1	Strain 2	26.4227
Strain 1	Strain 2	22.1504
Strain 1	Strain 2	25.5754
Strain 1	Strain 2	26.652
Strain 1	Strain 2	30.824
Strain 1	Strain 2	29.7409
Strain 1	Strain 2	29.5151
Strain 1	Strain 2	30.121
Strain 1	Strain 2	28.4984
Strain 1	Strain 2	29.6008
Strain 1	Strain 2	31.1334
Strain 1	Strain 2	31.701
Strain 1	Strain 2	33.4739
Strain 1	Strain 2	31.3148
Strain 1	Strain 2	30.6615
Strain 1	Strain 2	31.7549
Strain 1	Strain 2	29.6038
Strain 1	Strain 2	31.7083
Strain 1	Strain 2	30.9146
Strain 1	Strain 2	30.3158
Strain 1	Strain 2	31.0038
Strain 1	Strain 2	28.8211
Strain 1	Strain 2	26.7131
Strain 1	Strain 2	26.3256
Strain 1	Strain 2	24.5262
Strain 1	Strain 2	25.4068
Strain 1	Strain 2	22.5369
Strain 1	Strain 2	27.5479
Strain 1	Strain 2	32.4678
Strain 1	Strain 2	32.9226
Strain 1	Strain 2	31.3546
Strain 1	Strain 2	33.0593
Strain 1	Strain 2	31.5687
Strain 1	Strain 2	33.9241
Strain 1	Strain 2	31.6512
Strain 1	Strain 2	29.0337
Strain 1	Strain 2	30.1733
Strain 1	Strain 2	29.6112
Strain 1	Strain 2	33.7585
Strain 1	Strain 2	34.302
Strain 1	Strain 2	33.7145
Strain 1	Strain 2	30.8831
Strain 1	Strain 2	31.8306
Strain 1	Strain 2	31.3926
Strain 1	Strain 2	29.36
Strain 1	Strain 2	28.0001
Strain 1	Strain 2	27.1643
Strain 1	Strain 2	25.1099
Strain 1	Strain 2	24.2127
Strain 1	Strain 2	23.8916
Strain 1	Strain 2	23.3892
Strain 1	Strain 2	25.2926
Strain 1	Strain 2	29.0958
Strain 1	Strain 2	26.9221
Strain 1	Strain 2	28.6126
Strain 1	Strain 2	27.1932
Strain 1	Strain 2	28.7315
Strain 1	Strain 2	28.3525
Strain 1	Strain 2	28.4845
Strain 1	Strain 2	31.7638
Strain 1	Strain 2	32.3229
Strain 1	Strain 2	30.5994
Strain 1	Strain 2	31.7264
Strain 1	Strain 2	31.6715
Strain 1	Strain 2	30.9421
Strain 1	Strain 2	30.3536
Strain 1	Strain 2	30.497
Strain 1	Strain 2	29.8169
Strain 1	Strain 2	29.21
Strain 1	Strain 2	27.2849
Strain 1	Strain 2	26.9074
Strain 1	Strain 2	23.7991
Strain 1	Strain 2	24.2624
Strain 1	Strain 2	24.5582
Strain 1	Strain 2	27.5349
Strain 1	Strain 2	33.5244
Strain 1	Strain 2	31.0215
Strain 1	Strain 2	29.1154
Strain 1	Strain 2	31.8227
Strain 1	Strain 2	31.8175
Strain 1	Strain 2	32.2148
Strain 1	Strain 2	33.9613
Strain 1	Strain 2	31.7669
Strain 1	Strain 2	29.2317
Strain 1	Strain 2	30.6523
Strain 1	Strain 2	30.2463
Strain 1	Strain 2	32.7079
Strain 1	Strain 2	33.0977
Strain 1	Strain 2	33.5118
Strain 1	Strain 2	29.3612
Strain 1	Strain 2	27.4374
Strain 1	Strain 2	28.8827
Strain 1	Strain 2	28.4232
Strain 1	Strain 2	28.0827
Strain 1	Strain 2	26.7339
Strain 1	Strain 2	26.4244
Strain 1	Strain 2	23.3653
Strain 1	Strain 2	24.8004
Strain 1	Strain 2	22.0688
Strain 1	Strain 2	27.3264
Strain 1	Strain 2	28.7464
Strain 1	Strain 2	31.0056
Strain 1	Strain 2	32.4769
Strain 1	Strain 2	34.2195
Strain 1	Strain 2	34.067
Strain 1	Strain 2	34.0733
Strain 1	Strain 2	33.1615
Strain 1	Strain 2	31.3928
Strain 1	Strain 2	30.6695
Strain 1	Strain 2	30.0792
Strain 1	Strain 2	30.4572
Strain 1	Strain 2	31.313
Strain 1	Strain 2	31.1016
Strain 1	Strain 2	32.0097
Strain 1	Strain 2	31.8899
Strain 1	Strain 2	31.1804
Strain 1	Strain 2	30.899
Strain 1	Strain 2	30.4186
Strain 1	Strain 2	29.2516
Strain 1	Strain 2	26.0964
Strain 1	Strain 2	24.4033
Strain 1	Strain 2	21.2993
Strain 1	Strain 2	23.1881
Strain 1	Strain 2	23.1663
Strain 1	Strain 2	29.1514
Strain 1	Strain 2	29.0984
Strain 1	Strain 2	30.0601
Strain 1	Strain 2	30.2543
Strain 1	Strain 2	33.0665
Strain 1	Strain 2	33.9612
Strain 1	Strain 2	36.595
Strain 1	Strain 2	33.7058
Strain 1	Strain 2	29.0206
Strain 1	Strain 2	29.2253
Strain 1	Strain 2	30.9903
Strain 1	Strain 2	32.4151
Strain 1	Strain 2	31.0391
Strain 1	Strain 2	31.5546
Strain 1	Strain 2	29.9443
Strain 1	Strain 2	30.4377
Strain 1	Strain 2	28.7017
Strain 1	Strain 2	30.674
Strain 1	Strain 2	27.4876
Strain 1	Strain 2	25.295
Strain 1	Strain 2	23.9043
Strain 1	Strain 2	24.0329
Strain 1	Strain 2	24.2354
Strain 1	Strain 2	25.5551
Strain 1	Strain 2	25.4164
Strain 1	Strain 2	27.6186
Strain 1	Strain 2	32.5513
Strain 1	Strain 2	30.512
Strain 1	Strain 2	29.5291
Strain 1	Strain 2	30.5286
Strain 1	Strain 2	31.2001
Strain 1	Strain 2	30.8951
Strain 1	Strain 2	29.8056
Strain 1	Strain 2	31.7371
Strain 1	Strain 2	32.8114
Strain 1	Strain 2	30.7228
Strain 1	Strain 2	32.0889
Strain 1	Strain 2	31.9998
Strain 1	Strain 2	31.6368
Strain 1	Strain 2	30.0573
Strain 1	Strain 2	29.6479
Strain 1	Strain 2	28.3019
Strain 1	Strain 2	30.7237
Strain 1	Strain 2	28.0908
Strain 1	Strain 2	26.9766
Strain 1	Strain 2	20.8431
Strain 1	Strain 2	24.9142
Strain 1	Strain 2	27.5723
Strain 1	Strain 2	26.2217
Strain 1	Strain 2	30.8669
Strain 1	Strain 2	31.8789
Strain 1	Strain 2	33.4796
Strain 1	Strain 2	33.8713
Strain 1	Strain 2	32.4974
Strain 1	Strain 2	31.7782
Strain 1	Strain 2	30.9698
Strain 1	Strain 2	30.921
Strain 1	Strain 2	31.1184
Strain 1	Strain 2	30.1579
Strain 1	Strain 2	33.1038
Strain 1	Strain 2	32.793
Strain 1	Strain 2	32.6965
Strain 1	Strain 2	31.9521
Strain 1	Strain 2	31.9431
Strain 1	Strain 2	31.9111
Strain 1	Strain 2	31.0695
Strain 1	Strain 2	28.7466
Strain 1	Strain 2	30.3553
Strain 1	Strain 2	25.7735
Strain 1	Strain 2	25.1993
Strain 1	Strain 2	27.5597
Strain 1	Strain 2	26.6303
Strain 1	Strain 2	28.6151
Strain 1	Strain 2	30.0148
Strain 1	Strain 2	31.9937
Strain 1	Strain 2	29.1883
Strain 1	Strain 2	29.432
Strain 1	Strain 2	32.6908
Strain 1	Strain 2	31.9498
Strain 1	Strain 2	30.0058
Strain 1	Strain 2	30.685
Strain 1	Strain 2	27.4948
Strain 1	Strain 2	31.4488
Strain 1	Strain 2	31.0334
Strain 1	Strain 2	30.7332
Strain 1	Strain 2	30.105
Strain 1	Strain 2	28.3837
Strain 1	Strain 2	28.2904
Strain 1	Strain 2	29.8302
Strain 1	Strain 2	28.5473
Strain 1	Strain 2	25.468
Strain 1	Strain 2	24.6898
Strain 1	Strain 2	22.25
Strain 1	Strain 2	24.0652
Strain 1	Strain 2	24.9862
Strain 1	Strain 2	26.9928
Strain 1	Strain 2	31.1206
Strain 1	Strain 2	31.6027
Strain 1	Strain 2	31.7506
Strain 1	Strain 2	33.2263
Strain 1	Strain 2	31.4233
Strain 1	Strain 2	31.8891
Strain 1	Strain 2	32.632
Strain 1	Strain 2	32.1859
Strain 1	Strain 2	31.4666
Strain 1	Strain 2	30.8275
Strain 1	Strain 2	32.2555
Strain 1	Strain 2	34.0469
Strain 1	Strain 2	31.2507
Strain 1	Strain 2	32.1327
Strain 1	Strain 2	31.9038
Strain 1	Strain 2	31.109
Strain 1	Strain 2	31.5488
Strain 1	Strain 2	28.9899
Strain 1	Strain 2	26.649
Strain 1	Strain 2	19.7294
Strain 1	Strain 2	25.5158
Strain 1	Strain 2	22.6538
Strain 1	Strain 2	27.9414
Strain 1	Strain 2	28.3123
Strain 1	Strain 2	31.4366
Strain 1	Strain 2	32.6775
Strain 1	Strain 2	30.938
Strain 1	Strain 2	30.1813
Strain 1	Strain 2	32.2201
Strain 1	Strain 2	33.3989
Strain 1	Strain 2	30.8764
Strain 1	Strain 2	32.6652
Strain 1	Strain 2	33.1822
Strain 1	Strain 2	31.9294
Strain 1	Strain 2	33.3018
Strain 1	Strain 2	30.8363
Strain 1	Strain 2	31.0921
Strain 1	Strain 2	30.7172
Strain 1	Strain 2	32.3214
Strain 1	Strain 2	34.3792
Strain 1	Strain 2	32.0266
Strain 1	Strain 2	29.531
Strain 1	Strain 2	26.4165
Strain 1	Strain 2	25.9414
Strain 1	Strain 2	18.6972
Strain 1	Strain 2	23.1472
Strain 1	Strain 2	25.7229
Strain 1	Strain 2	26.1117
Strain 1	Strain 2	28.6811
Strain 1	Strain 2	29.6359
Strain 1	Strain 2	28.1942
Strain 1	Strain 2	31.9267
Strain 1	Strain 2	31.2631
Strain 1	Strain 2	31.8764
Strain 1	Strain 2	30.9874
Strain 1	Strain 2	30.7745
Strain 1	Strain 2	29.6998
Strain 1	Strain 2	28.6336
Strain 1	Strain 2	29.5686
Strain 1	Strain 2	30.6378
Strain 1	Strain 2	32.0678
Strain 1	Strain 2	32.3212
Strain 1	Strain 2	33.0853
Strain 1	Strain 2	30.1046
Strain 1	Strain 2	28.5028
Strain 1	Strain 2	31.9848
Strain 1	Strain 2	28.1439
Strain 1	Strain 2	25.8297
Strain 1	Strain 2	26.6463
Strain 1	Strain 2	16.8847
Strain 1	Strain 2	26.2525
Strain 1	Strain 2	25.7538
Strain 1	Strain 2	25.5616
Strain 1	Strain 2	30.4144
Strain 1	Strain 2	28.4664
Strain 1	Strain 2	32.6514
Strain 1	Strain 2	33.0201
Strain 1	Strain 2	34.413
Strain 1	Strain 2	34.7349
Strain 1	Strain 2	32.2817
Strain 1	Strain 2	33.6355
Strain 1	Strain 2	29.9143
Strain 1	Strain 2	31.153
Strain 1	Strain 2	33.731
Strain 1	Strain 2	30.4478
Strain 1	Strain 2	30.8891
Strain 1	Strain 2	31.2911
Strain 1	Strain 2	31.8915
Strain 1	Strain 2	31.9113
Strain 1	Strain 2	30.9956
Strain 1	Strain 2	31.6385
Strain 1	Strain 2	30.7854
Strain 1	Strain 2	32.421
Strain 1	Strain 2	27.6926
Strain 1	Strain 2	26.7936
Strain 1	Strain 2	24.4229
Strain 1	Strain 2	22.4286
Strain 1	Strain 2	22.2104
Strain 1	Strain 2	26.4449
Strain 1	Strain 2	26.5177
Strain 1	Strain 2	28.5469
Strain 1	Strain 2	29.0428
Strain 1	Strain 2	31.9059
Strain 1	Strain 2	32.5217
Strain 1	Strain 2	32.4203
Strain 1	Strain 2	31.987
Strain 1	Strain 2	32.0234
Strain 1	Strain 2	33.8278
Strain 1	Strain 2	30.5561
Strain 1	Strain 2	30.0325
Strain 1	Strain 2	29.0349
Strain 1	Strain 2	29.8722
Strain 1	Strain 2	32.343
Strain 1	Strain 2	32.4775
Strain 1	Strain 2	32.6833
Strain 1	Strain 2	32.6224
Strain 1	Strain 2	31.0843
Strain 1	Strain 2	31.2655
Strain 1	Strain 2	29.0963
Strain 1	Strain 2	26.8799
Strain 1	Strain 2	28.0243
Strain 1	Strain 2	22.9091
Strain 1	Strain 2	23.327
Strain 1	Strain 2	19.815
Strain 1	Strain 2	24.3674
Strain 1	Strain 2	26.7934
Strain 1	Strain 2	29.5569
Strain 1	Strain 2	30.0651
Strain 1	Strain 2	32.8431
Strain 1	Strain 2	32.2565
Strain 1	Strain 2	32.7666
Strain 1	Strain 2	32.6586
Strain 1	Strain 2	31.7733
Strain 1	Strain 2	31.0491
Strain 1	Strain 2	32.3528
Strain 1	Strain 2	31.9867
Strain 1	Strain 2	27.564
Strain 1	Strain 2	31.327
Strain 1	Strain 2	32.5762
Strain 1	Strain 2	31.805
Strain 1	Strain 2	33.693
Strain 1	Strain 2	33.2817
Strain 1	Strain 2	30.8675
Strain 1	Strain 2	32.1217
Strain 1	Strain 2	28.5477
Strain 1	Strain 2	27.3213
Strain 1	Strain 2	26.0879
Strain 1	Strain 2	18.696
Strain 1	Strain 2	24.1633
Strain 1	Strain 2	23.6593
Strain 1	Strain 2	27.2278
Strain 1	Strain 2	31.5764
Strain 1	Strain 2	31.8466
Strain 1	Strain 2	31.3629
Strain 1	Strain 2	34.6832
Strain 1	Strain 2	34.7717
Strain 1	Strain 2	29.4655
Strain 1	Strain 2	30.709
Strain 1	Strain 2	30.393
Strain 1	Strain 2	30.9668
Strain 1	Strain 2	31.8625
Strain 1	Strain 2	29.6564
Strain 1	Strain 2	30.7357
Strain 1	Strain 2	30.257
Strain 1	Strain 2	32.2232
Strain 1	Strain 2	31.743
Strain 1	Strain 2	28.8208
Strain 1	Strain 2	31.1021
Strain 1	Strain 2	29.4077
Strain 1	Strain 2	28.3603
Strain 1	Strain 2	27.1271
Strain 1	Strain 2	26.1378
Strain 1	Strain 2	24.1288
Strain 1	Strain 2	22.9329
Strain 1	Strain 2	25.8136
Strain 1	Strain 2	27.5835
Strain 1	Strain 2	29.0786
Strain 1	Strain 2	30.2552
Strain 1	Strain 2	30.4456
Strain 1	Strain 2	31.2492
Strain 1	Strain 2	32.7096
Strain 1	Strain 2	30.708
Strain 1	Strain 2	30.6191
Strain 1	Strain 2	31.7486
Strain 1	Strain 2	31.3835
Strain 1	Strain 2	32.6649
Strain 1	Strain 2	33.954
Strain 1	Strain 2	31.9084
Strain 1	Strain 2	32.1328
Strain 1	Strain 2	31.7886
Strain 1	Strain 2	33.0705
Strain 1	Strain 2	31.366
Strain 1	Strain 2	30.3317
Strain 1	Strain 2	32.2341
Strain 1	Strain 2	29.3935
Strain 1	Strain 2	29.1699
Strain 1	Strain 2	26.3659
Strain 1	Strain 2	26.1012
Strain 1	Strain 2	23.1203
Strain 1	Strain 2	25.4068
Strain 1	Strain 2	27.41
Strain 1	Strain 2	26.8663
Strain 1	Strain 2	30.6497
Strain 1	Strain 2	31.0547
Strain 1	Strain 2	31.3135
Strain 1	Strain 2	32.5784
Strain 1	Strain 2	32.3124
Strain 1	Strain 2	34.1577
Strain 1	Strain 2	33.315
Strain 1	Strain 2	33.299
Strain 1	Strain 2	31.9664
Strain 1	Strain 2	32.9724
Strain 1	Strain 2	31.8525
Strain 1	Strain 2	31.8574
Strain 1	Strain 2	33.0144
Strain 1	Strain 2	32.5127
Strain 1	Strain 2	33.8472
Strain 1	Strain 2	33.3053
Strain 1	Strain 2	31.1133
Strain 1	Strain 2	32.6225
Strain 1	Strain 2	32.8971
Strain 1	Strain 2	29.6923
Strain 1	Strain 2	27.9735
Strain 1	Strain 2	17.5506
Strain 1	Strain 2	20.4699
Strain 1	Strain 2	16.2831
Strain 1	Strain 2	23.8432
Strain 1	Strain 2	23.8241
Strain 1	Strain 2	28.9695
Strain 1	Strain 2	29.331
Strain 1	Strain 2	29.053
Strain 1	Strain 2	30.1989
Strain 1	Strain 2	31.9035
Strain 1	Strain 2	32.1402
Strain 1	Strain 2	29.6885
Strain 1	Strain 2	30.6158
Strain 1	Strain 2	32.3766
Strain 1	Strain 2	31.0048
Strain 1	Strain 2	30.0739
Strain 1	Strain 2	31.3272
Strain 1	Strain 2	30.9264
Strain 1	Strain 2	31.3481
Strain 1	Strain 2	32.8645
Strain 1	Strain 2	32.1084
Strain 1	Strain 2	29.7274
Strain 1	Strain 2	31.0181
Strain 1	Strain 2	30.9651
Strain 1	Strain 2	28.5518
Strain 1	Strain 2	28.9899
Strain 1	Strain 2	27.332
Strain 1	Strain 2	20.9196
Strain 1	Strain 2	24.1094
Strain 1	Strain 2	23.1363
Strain 1	Strain 2	25.0305
Strain 1	Strain 2	26.614
Strain 1	Strain 2	30.0892
Strain 1	Strain 2	30.1896
Strain 1	Strain 2	32.1245
Strain 1	Strain 2	32.7348
Strain 1	Strain 2	33.1714
Strain 1	Strain 2	32.1886
Strain 1	Strain 2	32.8225
Strain 1	Strain 2	32.6901
Strain 1	Strain 2	30.8728
Strain 1	Strain 2	30.4648
Strain 1	Strain 2	30.665
Strain 1	Strain 2	30.7704
Strain 1	Strain 2	33.6502
Strain 1	Strain 2	31.9706
Strain 1	Strain 2	34.4321
Strain 1	Strain 2	32.5323
Strain 1	Strain 2	30.8978
Strain 1	Strain 2	29.6749
Strain 1	Strain 2	30.1131
Strain 1	Strain 2	26.7344
Strain 1	Strain 2	25.1294
Strain 1	Strain 2	24.6525
Strain 1	Strain 2	16.5444
Strain 1	Strain 2	21.924
Strain 1	Strain 2	17.9956
Strain 1	Strain 2	26.6172
Strain 1	Strain 2	30.1196
Strain 1	Strain 2	27.2439
Strain 1	Strain 2	27.0545
Strain 1	Strain 2	27.588
Strain 1	Strain 2	30.3399
Strain 1	Strain 2	30.3287
Strain 1	Strain 2	30.658
Strain 1	Strain 2	29.6256
Strain 1	Strain 2	29.6767
Strain 1	Strain 2	29.9835
Strain 1	Strain 2	30.0048
Strain 1	Strain 2	30.4863
Strain 1	Strain 2	30.0342
Strain 1	Strain 2	31.209
Strain 1	Strain 2	29.6575
Strain 1	Strain 2	29.7532
Strain 1	Strain 2	26.521
Strain 1	Strain 2	10.681
Strain 1	Strain 2	26.9496
Strain 1	Strain 2	24.5592
Strain 1	Strain 2	21.2299
Strain 1	Strain 2	19.6849
Strain 1	Strain 2	24.3427
Strain 1	Strain 2	25.8748
Strain 1	Strain 2	24.1786
Strain 1	Strain 2	30.6537
Strain 1	Strain 2	30.4152
Strain 1	Strain 2	31.4153
Strain 1	Strain 2	30.5489
Strain 1	Strain 2	33.243
Strain 1	Strain 2	31.4217
Strain 1	Strain 2	31.7367
Strain 1	Strain 2	32.1742
Strain 1	Strain 2	30.6805
Strain 1	Strain 2	30.0075
Strain 1	Strain 2	30.6088
Strain 1	Strain 2	30.0572
Strain 1	Strain 2	31.4001
Strain 1	Strain 2	32.5732
Strain 1	Strain 2	30.0232
Strain 1	Strain 2	28.7249
Strain 1	Strain 2	30.7437
Strain 1	Strain 2	29.339
Strain 1	Strain 2	26.5843
Strain 1	Strain 2	25.835
Strain 1	Strain 2	22.45
Strain 1	Strain 2	20.8331
Strain 1	Strain 2	22.4113
Strain 1	Strain 2	24.8621
Strain 1	Strain 2	26.2182
Strain 1	Strain 2	25.3904
Strain 1	Strain 2	29.1393
Strain 1	Strain 2	31.1027
Strain 1	Strain 2	30.2685
Strain 1	Strain 2	31.9455
Strain 1	Strain 2	30.4895
Strain 1	Strain 2	29.5064
Strain 1	Strain 2	30.9721
Strain 1	Strain 2	32.7751
Strain 1	Strain 2	27.6851
Strain 1	Strain 2	27.9129
Strain 1	Strain 2	29.1845
Strain 1	Strain 2	31.0059
Strain 1	Strain 2	29.8266
Strain 1	Strain 2	31.0454
Strain 1	Strain 2	32.2996
Strain 1	Strain 2	31.1048
Strain 1	Strain 2	30.2379
Strain 1	Strain 2	28.8544
Strain 1	Strain 2	27.1822
Strain 1	Strain 2	26.2516
Strain 1	Strain 2	21.295
Strain 1	Strain 2	21.7549
Strain 1	Strain 2	20.2741
Strain 1	Strain 2	23.5062
Strain 1	Strain 2	26.145
Strain 1	Strain 2	27.2039
Strain 1	Strain 2	30.4734
Strain 1	Strain 2	30.8693
Strain 1	Strain 2	30.0725
Strain 1	Strain 2	30.1004
Strain 1	Strain 2	30.2444
Strain 1	Strain 2	31.4315
Strain 1	Strain 2	32.614
Strain 1	Strain 2	31.529
Strain 1	Strain 2	20.722
Strain 1	Strain 2	32.5523
Strain 1	Strain 2	30.7909
Strain 1	Strain 2	32.2947
Strain 1	Strain 2	31.2186
Strain 1	Strain 2	29.0195
Strain 1	Strain 2	31.9886
Strain 1	Strain 2	28.4267
Strain 1	Strain 2	28.9798
Strain 1	Strain 2	29.3346
Strain 1	Strain 2	29.0749
Strain 1	Strain 2	27.5727
Strain 1	Strain 2	23.2453
Strain 1	Strain 2	23.7575
Strain 1	Strain 2	23.6118
Strain 1	Strain 2	24.6036
Strain 1	Strain 2	26.6925
Strain 1	Strain 2	29.6414
Strain 1	Strain 2	29.6392
Strain 1	Strain 2	29.8468
Strain 1	Strain 2	31.8468
Strain 1	Strain 2	33.2684
Strain 1	Strain 2	31.6586
Strain 1	Strain 2	33.2174
Strain 1	Strain 2	31.7099
Strain 1	Strain 2	31.5986
Strain 1	Strain 2	29.8872
Strain 1	Strain 2	30.5075
Strain 1	Strain 2	32.4805
Strain 1	Strain 2	32.2521
Strain 1	Strain 2	32.1602
Strain 1	Strain 2	32.4366
Strain 1	Strain 2	32.1248
Strain 1	Strain 2	31.9021
Strain 1	Strain 2	31.5363
Strain 1	Strain 2	30.1126
Strain 1	Strain 2	29.5033
Strain 1	Strain 2	27.0244
Strain 1	Strain 2	28.0173
Strain 1	Strain 2	25.6321
Strain 1	Strain 2	21.3324
Strain 1	Strain 2	24.3797
Strain 1	Strain 2	22.3267
Strain 1	Strain 2	28.2641
Strain 1	Strain 2	30.3536
Strain 1	Strain 2	30.833
Strain 1	Strain 2	30.0359
Strain 1	Strain 2	28.8503
Strain 1	Strain 2	30.2694
Strain 1	Strain 2	30.7538
Strain 1	Strain 2	31.1195
Strain 1	Strain 2	30.3012
Strain 1	Strain 2	31.3756
Strain 1	Strain 2	32.2439
Strain 1	Strain 2	30.0426
Strain 1	Strain 2	32.9229
Strain 1	Strain 2	32.7432
Strain 1	Strain 2	31.2845
Strain 1	Strain 2	31.4956
Strain 1	Strain 2	30.6791
Strain 1	Strain 2	30.779
Strain 1	Strain 2	29.0691
Strain 1	Strain 2	27.7295
Strain 1	Strain 2	25.9343
Strain 1	Strain 2	24.4409
Strain 1	Strain 2	22.8827
Strain 1	Strain 2	22.2641
Strain 1	Strain 2	24.0474
Strain 1	Strain 2	24.5944
Strain 1	Strain 2	27.3331
Strain 1	Strain 2	28.6984
Strain 1	Strain 2	28.7229
Strain 1	Strain 2	28.9007
Strain 1	Strain 2	32.4792
Strain 1	Strain 2	31.2202
Strain 1	Strain 2	33.3055
Strain 1	Strain 2	34.0053
Strain 1	Strain 2	31.6759
Strain 1	Strain 2	30.0702
Strain 1	Strain 2	31.2406
Strain 1	Strain 2	31.3793
Strain 1	Strain 2	31.7409
Strain 1	Strain 2	31.2046
Strain 1	Strain 2	29.6125
Strain 1	Strain 2	29.487
Strain 1	Strain 2	30.5638
Strain 1	Strain 2	29.0117
Strain 1	Strain 2	31.252
Strain 1	Strain 2	27.1155
Strain 1	Strain 2	24.8471
Strain 1	Strain 2	22.9613
Strain 1	Strain 2	12.3603
Strain 1	Strain 2	18.9082
Strain 1	Strain 2	14.4662
Strain 1	Strain 2	17.6497
Strain 1	Strain 2	23.3501
Strain 1	Strain 2	26.6072
Strain 1	Strain 2	26.0745
Strain 1	Strain 2	28.6816
Strain 1	Strain 2	25.5516
Strain 1	Strain 2	30.3688
Strain 1	Strain 2	29.9817
Strain 1	Strain 2	33.4556
Strain 1	Strain 2	31.6879
Strain 1	Strain 2	28.762
Strain 1	Strain 2	27.5014
Strain 1	Strain 2	29.0002
Strain 1	Strain 2	30.3828
Strain 1	Strain 2	30.7482
Strain 1	Strain 2	30.2085
Strain 1	Strain 2	30.2931
Strain 1	Strain 2	29.5727
Strain 1	Strain 2	31.8606
Strain 1	Strain 2	28.7995
Strain 1	Strain 2	26.3361
Strain 1	Strain 2	28.2033
Strain 1	Strain 2	19.5059
Strain 1	Strain 2	22.9573
Strain 1	Strain 2	22.619
Strain 1	Strain 2	25.595
Strain 1	Strain 2	29.2316
Strain 1	Strain 2	30.9794
Strain 1	Strain 2	32.6756
Strain 1	Strain 2	30.1311
Strain 1	Strain 2	31.0344
Strain 1	Strain 2	29.3013
Strain 1	Strain 2	32.1044
Strain 1	Strain 2	33.0847
Strain 1	Strain 2	31.3245
Strain 1	Strain 2	32.8391
Strain 1	Strain 2	31.1043
Strain 1	Strain 2	31.4212
Strain 1	Strain 2	31.276
Strain 1	Strain 2	31.3414
Strain 1	Strain 2	33.797
Strain 1	Strain 2	30.4584
Strain 1	Strain 2	32.3904
Strain 1	Strain 2	31.7818
Strain 1	Strain 2	32.0774
Strain 1	Strain 2	28.9169
Strain 1	Strain 2	26.1136
Strain 1	Strain 2	24.1692
Strain 1	Strain 2	20.8322
Strain 1	Strain 2	24.4671
Strain 1	Strain 2	25.2109
Strain 1	Strain 2	26.798
Strain 1	Strain 2	28.4367
Strain 1	Strain 2	30.9759
Strain 1	Strain 2	30.8807
Strain 1	Strain 2	30.8716
Strain 1	Strain 2	32.2873
Strain 1	Strain 2	31.782
Strain 1	Strain 2	33.0011
Strain 1	Strain 2	32.8771
Strain 1	Strain 2	31.8647
Strain 1	Strain 2	31.4337
Strain 1	Strain 2	33.3199
Strain 1	Strain 2	32.3867
Strain 1	Strain 2	31.5343
Strain 1	Strain 2	31.6062
Strain 1	Strain 2	32.9083
Strain 1	Strain 2	32.0381
Strain 1	Strain 2	29.4814
Strain 1	Strain 2	30.4538
Strain 1	Strain 2	29.1916
Strain 1	Strain 2	29.6126
Strain 1	Strain 2	26.9748
Strain 1	Strain 2	25.766
Strain 1	Strain 2	24.6277
Strain 1	Strain 2	26.6351
Strain 1	Strain 2	25.2435
Strain 1	Strain 2	26.2449
Strain 1	Strain 2	28.7283
Strain 1	Strain 2	30.9251
Strain 1	Strain 2	32.3038
Strain 1	Strain 2	31.0546
Strain 1	Strain 2	30.3063
Strain 1	Strain 2	30.1842
Strain 1	Strain 2	29.3604
Strain 1	Strain 2	31.5071
Strain 1	Strain 2	32.2809
Strain 1	Strain 2	29.9906
Strain 1	Strain 2	30.2193
Strain 1	Strain 2	33.3942
Strain 1	Strain 2	31.2009
Strain 1	Strain 2	30.854
Strain 1	Strain 2	29.8817
Strain 1	Strain 2	30.8247
Strain 1	Strain 2	31.1953
Strain 1	Strain 2	28.4706
Strain 1	Strain 2	25.6222
Strain 1	Strain 2	24.683
Strain 1	Strain 2	20.8169
Strain 1	Strain 2	21.6201
Strain 1	Strain 2	23.0427
Strain 1	Strain 2	26.0597
Strain 1	Strain 2	25.8328
Strain 1	Strain 2	27.4153
Strain 1	Strain 2	28.0984
Strain 1	Strain 2	29.605
Strain 1	Strain 2	30.8608
Strain 1	Strain 2	32.1751
Strain 1	Strain 2	32.1181
Strain 1	Strain 2	30.0758
Strain 1	Strain 2	29.9254
Strain 1	Strain 2	30.6652
Strain 1	Strain 2	30.3509
Strain 1	Strain 2	32.3841
Strain 1	Strain 2	31.3593
Strain 1	Strain 2	30.9502
Strain 1	Strain 2	30.7803
Strain 1	Strain 2	30.2499
Strain 1	Strain 2	29.5927
Strain 1	Strain 2	31.9134
Strain 1	Strain 2	29.4893
Strain 1	Strain 2	27.6482
Strain 1	Strain 2	26.5425
Strain 1	Strain 2	21.3202
Strain 1	Strain 2	23.0203
Strain 1	Strain 2	25.4538
Strain 1	Strain 2	24.4028
Strain 1	Strain 2	30.0408
Strain 1	Strain 2	32.2754
Strain 1	Strain 2	33.0955
Strain 1	Strain 2	32.2788
Strain 1	Strain 2	31.3318
Strain 1	Strain 2	33.0527
Strain 1	Strain 2	33.0752
Strain 1	Strain 2	32.6458
Strain 1	Strain 2	32.0414
Strain 1	Strain 2	30.5489
Strain 1	Strain 2	31.8624
Strain 1	Strain 2	30.25
Strain 1	Strain 2	33.0166
Strain 1	Strain 2	31.4668
Strain 1	Strain 2	31.6444
Strain 1	Strain 2	29.6695
Strain 1	Strain 2	29.7264
Strain 1	Strain 2	31.6759
Strain 1	Strain 2	28.6584
Strain 1	Strain 2	27.6493
Strain 1	Strain 2	24.6715
Strain 1	Strain 2	25.6303
Strain 1	Strain 2	24.8271
Strain 1	Strain 2	25.0109
Strain 1	Strain 2	26.1652
Strain 1	Strain 2	28.5444
Strain 1	Strain 2	28.3322
Strain 1	Strain 2	30.8246
Strain 1	Strain 2	30.4829
Strain 1	Strain 2	32.9302
Strain 1	Strain 2	33.8065
Strain 1	Strain 2	32.4759
Strain 1	Strain 2	32.3289
Strain 1	Strain 2	30.0707
Strain 1	Strain 2	31.0455
Strain 1	Strain 2	32.4762
Strain 1	Strain 2	32.2892
Strain 1	Strain 2	31.7395
Strain 1	Strain 2	31.8291
Strain 1	Strain 2	31.4678
Strain 1	Strain 2	32.343
Strain 1	Strain 2	31.3163
Strain 1	Strain 2	29.9514
Strain 1	Strain 2	32.2683
Strain 1	Strain 2	30.375
Strain 1	Strain 2	27.0022
Strain 1	Strain 2	16.1065
Strain 1	Strain 2	21.6654
Strain 1	Strain 2	18.2953
Strain 1	Strain 2	23.8348
Strain 1	Strain 2	27.1609
Strain 1	Strain 2	29.3648
Strain 1	Strain 2	29.9766
Strain 1	Strain 2	27.8961
Strain 1	Strain 2	29.57
Strain 1	Strain 2	30.7239
Strain 1	Strain 2	30.1316
Strain 1	Strain 2	31.1606
Strain 1	Strain 2	32.5648
Strain 1	Strain 2	32.4788
Strain 1	Strain 2	31.7329
Strain 1	Strain 2	31.8906
Strain 1	Strain 2	30.2191
Strain 1	Strain 2	33.3757
Strain 1	Strain 2	31.8808
Strain 1	Strain 2	32.8582
Strain 1	Strain 2	32.6266
Strain 1	Strain 2	30.701
Strain 1	Strain 2	31.0912
Strain 1	Strain 2	29.1665
Strain 1	Strain 2	29.9676
Strain 1	Strain 2	26.1469
Strain 1	Strain 2	26.025
Strain 1	Strain 2	24.6814
Strain 1	Strain 2	20.1371
Strain 1	Strain 2	23.37
Strain 1	Strain 2	23.3703
Strain 1	Strain 2	25.6814
Strain 1	Strain 2	28.4993
Strain 1	Strain 2	30.96
Strain 1	Strain 2	30.3441
Strain 1	Strain 2	30.9014
Strain 1	Strain 2	32.1481
Strain 1	Strain 2	31.2476
Strain 1	Strain 2	32.1303
Strain 1	Strain 2	31.2885
Strain 1	Strain 2	31.9958
Strain 1	Strain 2	32.5943
Strain 1	Strain 2	31.0483
Strain 1	Strain 2	32.7051
Strain 1	Strain 2	33.9617
Strain 1	Strain 2	31.8065
Strain 1	Strain 2	33.0572
Strain 1	Strain 2	32.0957
Strain 1	Strain 2	31.4967
Strain 1	Strain 2	31.0229
Strain 1	Strain 2	28.8094
Strain 1	Strain 2	29.5689
Strain 1	Strain 2	26.3477
Strain 1	Strain 2	25.1593
Strain 1	Strain 2	21.9839
Strain 1	Strain 2	17.519
Strain 1	Strain 2	25.2208
Strain 1	Strain 2	24.4193
Strain 1	Strain 2	26.2722
Strain 1	Strain 2	30.687
Strain 1	Strain 2	28.9793
Strain 1	Strain 2	27.4911
Strain 1	Strain 2	32.0904
Strain 1	Strain 2	31.0818
Strain 1	Strain 2	30.0521
Strain 1	Strain 2	31.3429
Strain 1	Strain 2	33.0295
Strain 1	Strain 2	30.7198
Strain 1	Strain 2	30.055
Strain 1	Strain 2	30.5976
Strain 1	Strain 2	31.6534
Strain 1	Strain 2	30.9185
Strain 1	Strain 2	30.6108
Strain 1	Strain 2	30.5446
Strain 1	Strain 2	30.8968
Strain 1	Strain 2	30.5196
Strain 1	Strain 2	30.7461
Strain 1	Strain 2	27.9512
Strain 1	Strain 2	24.395
Strain 1	Strain 2	24.5565
Strain 1	Strain 2	23.7427
Strain 1	Strain 2	25.7752
Strain 1	Strain 2	28.2528
Strain 1	Strain 2	26.5155
Strain 1	Strain 2	29.4169
Strain 1	Strain 2	32.4735
Strain 1	Strain 2	31.8635
Strain 1	Strain 2	33.1869
Strain 1	Strain 2	32.7413
Strain 1	Strain 2	31.9938
Strain 1	Strain 2	32.5558
Strain 1	Strain 2	32.6177
Strain 1	Strain 2	30.3348
Strain 1	Strain 2	30.5246
Strain 1	Strain 2	32.136
Strain 1	Strain 2	31.8016
Strain 1	Strain 2	32.013
Strain 1	Strain 2	32.9569
Strain 1	Strain 2	32.3357
Strain 1	Strain 2	31.8391
Strain 1	Strain 2	30.3016
Strain 1	Strain 2	30.9485
Strain 1	Strain 2	32.8518
Strain 1	Strain 2	30.1973
Strain 1	Strain 2	27.97
Strain 1	Strain 2	27.6718
Strain 1	Strain 2	24.5332
Strain 1	Strain 2	18.652
Strain 1	Strain 2	20.9092
Strain 1	Strain 2	22.1102
Strain 1	Strain 2	25.3431
Strain 1	Strain 2	29.3795
Strain 1	Strain 2	29.0963
Strain 1	Strain 2	30.4851
Strain 1	Strain 2	30.0537
Strain 1	Strain 2	32.3283
Strain 1	Strain 2	30.9468
Strain 1	Strain 2	34.8442
Strain 1	Strain 2	34.3285
Strain 1	Strain 2	32.101
Strain 1	Strain 2	33.0283
Strain 1	Strain 2	33.6991
Strain 1	Strain 2	30.7927
Strain 1	Strain 2	32.0517
Strain 1	Strain 2	31.8421
Strain 1	Strain 2	31.3696
Strain 1	Strain 2	31.6515
Strain 1	Strain 2	30.6943
Strain 1	Strain 2	30.9658
Strain 1	Strain 2	29.6529
Strain 1	Strain 2	25.6399
Strain 1	Strain 2	24.2404
Strain 1	Strain 2	18.7445
Strain 1	Strain 2	21.4619
Strain 1	Strain 2	25.0029
Strain 1	Strain 2	26.2875
Strain 1	Strain 2	25.5099
Strain 1	Strain 2	28.742
Strain 1	Strain 2	31.7953
Strain 1	Strain 2	27.2635
Strain 1	Strain 2	32.5727
Strain 1	Strain 2	31.8881
Strain 1	Strain 2	32.3414
Strain 1	Strain 2	32.4841
Strain 1	Strain 2	32.7198
Strain 1	Strain 2	30.3376
Strain 1	Strain 2	31.5146
Strain 1	Strain 2	31.5626
Strain 1	Strain 2	29.5614
Strain 1	Strain 2	29.7466
Strain 1	Strain 2	32.4118
Strain 1	Strain 2	32.0038
Strain 1	Strain 2	29.7148
Strain 1	Strain 2	32.5286
Strain 1	Strain 2	30.5949
Strain 1	Strain 2	30.6932
Strain 1	Strain 2	25.7752
Strain 1	Strain 2	24.5563
Strain 1	Strain 2	19.0685
Strain 1	Strain 2	22.0793
Strain 1	Strain 2	20.5718
Strain 1	Strain 2	24.5842
Strain 1	Strain 2	27.8693
Strain 1	Strain 2	28.0368
Strain 1	Strain 2	31.0993
Strain 1	Strain 2	31.1096
Strain 1	Strain 2	30.7556
Strain 1	Strain 2	32.4096
Strain 1	Strain 2	32.3076
Strain 1	Strain 2	32.4746
Strain 1	Strain 2	31.0293
Strain 1	Strain 2	30.6025
Strain 1	Strain 2	30.8687
Strain 1	Strain 2	33.1329
Strain 1	Strain 2	33.5781
Strain 1	Strain 2	32.1866
Strain 1	Strain 2	33.8438
Strain 1	Strain 2	31.8447
Strain 1	Strain 2	31.3207
Strain 1	Strain 2	29.0111
Strain 1	Strain 2	27.0076
Strain 1	Strain 2	24.534
Strain 1	Strain 2	24.9106
Strain 1	Strain 2	21.8621
Strain 1	Strain 2	25.3554
Strain 1	Strain 2	25.1864
Strain 1	Strain 2	28.9035
Strain 1	Strain 2	30.5581
Strain 1	Strain 2	31.896
Strain 1	Strain 2	33.9431
Strain 1	Strain 2	33.0531
Strain 1	Strain 2	33.2866
Strain 1	Strain 2	31.156
Strain 1	Strain 2	35.994
Strain 1	Strain 2	32.431
Strain 1	Strain 2	30.2733
Strain 1	Strain 2	29.8164
Strain 1	Strain 2	30.1999
Strain 1	Strain 2	29.4477
Strain 1	Strain 2	31.4609
Strain 1	Strain 2	32.0206
Strain 1	Strain 2	31.032
Strain 1	Strain 2	29.8572
Strain 1	Strain 2	31.2189
Strain 1	Strain 2	30.3698
Strain 1	Strain 2	27.7064
Strain 1	Strain 2	27.9381
Strain 1	Strain 2	26.6229
Strain 1	Strain 2	24.4618
Strain 1	Strain 2	25.3645
Strain 1	Strain 2	22.04
Strain 1	Strain 2	23.6767
Strain 1	Strain 2	21.4274
Strain 1	Strain 2	27.9056
Strain 1	Strain 2	31.904
Strain 1	Strain 2	33.302
Strain 1	Strain 2	34.1904
Strain 1	Strain 2	32.9742
Strain 1	Strain 2	32.8509
Strain 1	Strain 2	33.3849
Strain 1	Strain 2	32.3889
Strain 1	Strain 2	29.7677
Strain 1	Strain 2	30.2193
Strain 1	Strain 2	30.8406
Strain 1	Strain 2	31.6683
Strain 1	Strain 2	31.4619
Strain 1	Strain 2	32.9478
Strain 1	Strain 2	33.5986
Strain 1	Strain 2	35.7137
Strain 1	Strain 2	32.6513
Strain 1	Strain 2	32.6743
Strain 1	Strain 2	32.4083
Strain 1	Strain 2	28.577
Strain 1	Strain 2	27.7673
Strain 1	Strain 2	24.8625
Strain 1	Strain 2	24.7708
Strain 1	Strain 2	21.2807
Strain 1	Strain 2	22.8775
Strain 1	Strain 2	24.3103
Strain 1	Strain 2	29
Strain 1	Strain 2	30.1375
Strain 1	Strain 2	30.6994
Strain 1	Strain 2	29.5483
Strain 1	Strain 2	32.8817
Strain 1	Strain 2	31.8664
Strain 1	Strain 2	32.9558
Strain 1	Strain 2	32.4831
Strain 1	Strain 2	32.9241
Strain 1	Strain 2	33.102
Strain 1	Strain 2	33.5186
Strain 1	Strain 2	33.9503
Strain 1	Strain 2	31.6057
Strain 1	Strain 2	31.2913
Strain 1	Strain 2	30.5051
Strain 1	Strain 2	32.0523
Strain 1	Strain 2	32.3411
Strain 1	Strain 2	29.207
Strain 1	Strain 2	28.5582
Strain 1	Strain 2	30.0132
Strain 1	Strain 2	27.6131
Strain 1	Strain 2	25.2075
Strain 1	Strain 2	23.8405
Strain 1	Strain 2	23.7545
Strain 1	Strain 2	23.5871
Strain 1	Strain 2	22.5466
Strain 1	Strain 2	30.3943
Strain 1	Strain 2	30.0317
Strain 1	Strain 2	31.6126
Strain 1	Strain 2	31.4445
Strain 1	Strain 2	33.7381
Strain 1	Strain 2	33.9027
Strain 1	Strain 2	35.9328
Strain 1	Strain 2	33.9774
Strain 1	Strain 2	35.125
Strain 1	Strain 2	33.5009
Strain 1	Strain 2	32.2015
Strain 1	Strain 2	29.9716
Strain 1	Strain 2	31.8146
Strain 1	Strain 2	33.3912
Strain 1	Strain 2	31.6627
Strain 1	Strain 2	31.8914
Strain 1	Strain 2	31.5564
Strain 1	Strain 2	30.4065
Strain 1	Strain 2	31.8036
Strain 1	Strain 2	30.4503
Strain 1	Strain 2	27.8538
Strain 1	Strain 2	26.913
Strain 1	Strain 2	20.7249
Strain 1	Strain 2	23.2504
Strain 1	Strain 2	25.2138
Strain 1	Strain 2	26.701
Strain 1	Strain 2	29.3901
Strain 1	Strain 2	29.6866
Strain 1	Strain 2	29.445
Strain 1	Strain 2	33.2579
Strain 1	Strain 2	34.2897
Strain 1	Strain 2	35.0986
Strain 1	Strain 2	35.6508
Strain 1	Strain 2	33.7133
Strain 1	Strain 2	31.8891
Strain 1	Strain 2	32.8632
Strain 1	Strain 2	31.5975
Strain 1	Strain 2	33.459
Strain 1	Strain 2	32.5102
Strain 1	Strain 2	32.907
Strain 1	Strain 2	32.2717
Strain 1	Strain 2	32.7009
Strain 1	Strain 2	32.5886
Strain 1	Strain 2	30.0427
Strain 1	Strain 2	27.7886
Strain 1	Strain 2	24.5017
Strain 1	Strain 2	21.4939
Strain 1	Strain 2	23.9756
Strain 1	Strain 2	24.8378
Strain 1	Strain 2	28.8072
Strain 1	Strain 2	30.0419
Strain 1	Strain 2	30.1422
Strain 1	Strain 2	29.4892
Strain 1	Strain 2	32.1924
Strain 1	Strain 2	33.1932
Strain 1	Strain 2	32.1202
Strain 1	Strain 2	33.4402
Strain 1	Strain 2	34.3584
Strain 1	Strain 2	32.4329
Strain 1	Strain 2	31.8089
Strain 1	Strain 2	31.4356
Strain 1	Strain 2	30.9595
Strain 1	Strain 2	32.6373
Strain 1	Strain 2	32.9143
Strain 1	Strain 2	32.0579
Strain 1	Strain 2	31.2065
Strain 1	Strain 2	33.1556
Strain 1	Strain 2	30.8465
Strain 1	Strain 2	29.8817
Strain 1	Strain 2	28.7682
Strain 1	Strain 2	24.5797
Strain 1	Strain 2	15.1486
Strain 1	Strain 2	21.5097
Strain 1	Strain 2	17.5999
Strain 1	Strain 2	24.5686
Strain 1	Strain 2	25.5948
Strain 1	Strain 2	25.4919
Strain 1	Strain 2	25.2956
Strain 1	Strain 2	31.2025
Strain 1	Strain 2	32.8563
Strain 1	Strain 2	32.9079
Strain 1	Strain 2	33.4598
Strain 1	Strain 2	32.3017
Strain 1	Strain 2	30.3553
Strain 1	Strain 2	30.9058
Strain 1	Strain 2	30.5173
Strain 1	Strain 2	31.3825
Strain 1	Strain 2	33.6758
Strain 1	Strain 2	31.4671
Strain 1	Strain 2	32.0347
Strain 1	Strain 2	30.4529
Strain 1	Strain 2	31.4989
Strain 1	Strain 2	33.6177
Strain 1	Strain 2	32.8262
Strain 1	Strain 2	26.9144
Strain 1	Strain 2	25.5819
Strain 1	Strain 2	25.5478
Strain 1	Strain 2	17.1922
Strain 1	Strain 2	25.6249
Strain 1	Strain 2	21.0991
Strain 1	Strain 2	28.7008
Strain 1	Strain 2	29.8729
Strain 1	Strain 2	31.5164
Strain 1	Strain 2	30.7951
Strain 1	Strain 2	33.4009
Strain 1	Strain 2	30.9739
Strain 1	Strain 2	32.009
Strain 1	Strain 2	31.5125
Strain 1	Strain 2	31.2074
Strain 1	Strain 2	32.2148
Strain 1	Strain 2	33.9747
Strain 1	Strain 2	31.6771
Strain 1	Strain 2	30.8421
Strain 1	Strain 2	31.2376
Strain 1	Strain 2	30.6322
Strain 1	Strain 2	30.1496
Strain 1	Strain 2	30.6288
Strain 1	Strain 2	31.4091
Strain 1	Strain 2	29.6004
Strain 1	Strain 2	26.9148
Strain 1	Strain 2	24.902
Strain 1	Strain 2	20.9196
Strain 1	Strain 2	22.8142
Strain 1	Strain 2	22.0721
Strain 1	Strain 2	25.5284
Strain 1	Strain 2	29.4275
Strain 1	Strain 2	28.4587
Strain 1	Strain 2	31.253
Strain 1	Strain 2	30.1089
Strain 1	Strain 2	31.2818
Strain 1	Strain 2	31.3551
Strain 1	Strain 2	29.5344
Strain 1	Strain 2	30.5316
Strain 1	Strain 2	30.8618
Strain 1	Strain 2	29.9389
Strain 1	Strain 2	31.2818
Strain 1	Strain 2	30.66
Strain 1	Strain 2	30.2029
Strain 1	Strain 2	30.4489
Strain 1	Strain 2	31.9069
Strain 1	Strain 2	29.0481
Strain 1	Strain 2	26.3347
Strain 1	Strain 2	29.0652
Strain 1	Strain 2	25.5672
Strain 1	Strain 2	27.5846
Strain 1	Strain 2	24.3459
Strain 1	Strain 2	22.8998
Strain 1	Strain 2	14.8962
Strain 1	Strain 2	17.1473
Strain 1	Strain 2	22.7121
Strain 1	Strain 2	21.6911
Strain 1	Strain 2	24.2451
Strain 1	Strain 2	26.2059
Strain 1	Strain 2	27.9491
Strain 1	Strain 2	27.525
Strain 1	Strain 2	30.8697
Strain 1	Strain 2	32.0371
Strain 1	Strain 2	31.278
Strain 1	Strain 2	29.3187
Strain 1	Strain 2	29.9381
Strain 1	Strain 2	31.4977
Strain 1	Strain 2	32.007
Strain 1	Strain 2	30.1694
Strain 1	Strain 2	30.1053
Strain 1	Strain 2	29.3807
Strain 1	Strain 2	29.3179
Strain 1	Strain 2	30.9088
Strain 1	Strain 2	31.0015
Strain 1	Strain 2	28.8537
Strain 1	Strain 2	25.1839
Strain 1	Strain 2	20.6655
Strain 1	Strain 2	22.6205
Strain 1	Strain 2	24.2547
Strain 1	Strain 2	27.5042
Strain 1	Strain 2	31.8501
Strain 1	Strain 2	33.9439
Strain 1	Strain 2	31.4958
Strain 1	Strain 2	30.0357
Strain 1	Strain 2	31.0944
Strain 1	Strain 2	30.6057
Strain 1	Strain 2	31.5291
Strain 1	Strain 2	16.9057
Strain 1	Strain 2	31.4326
Strain 1	Strain 2	28.4546
Strain 1	Strain 2	31.5877
Strain 1	Strain 2	31.5949
Strain 1	Strain 2	31.2891
Strain 1	Strain 2	31.8274
Strain 1	Strain 2	30.8456
Strain 1	Strain 2	29.4032
Strain 1	Strain 2	31.9677
Strain 1	Strain 2	29.855
Strain 1	Strain 2	27.816
Strain 1	Strain 2	24.9926
Strain 1	Strain 2	24.3998
Strain 1	Strain 2	23.0247
Strain 1	Strain 2	21.2823
Strain 1	Strain 2	24.4354
Strain 1	Strain 2	25.1795
Strain 1	Strain 2	25.7128
Strain 1	Strain 2	27.9599
Strain 1	Strain 2	29.5349
Strain 1	Strain 2	30.1982
Strain 1	Strain 2	28.9934
Strain 1	Strain 2	31.8861
Strain 1	Strain 2	31.3193
Strain 1	Strain 2	29.9868
Strain 1	Strain 2	31.129
Strain 1	Strain 2	33.2004
Strain 1	Strain 2	33.3834
Strain 1	Strain 2	30.9341
Strain 1	Strain 2	31.6827
Strain 1	Strain 2	29.7418
Strain 1	Strain 2	31.6915
Strain 1	Strain 2	29.0708
Strain 1	Strain 2	28.7575
Strain 1	Strain 2	28.7301
Strain 1	Strain 2	27.5014
Strain 1	Strain 2	26.6796
Strain 1	Strain 2	24.7223
Strain 1	Strain 2	23.4305
Strain 1	Strain 2	15.6097
Strain 1	Strain 2	19.3636
Strain 1	Strain 2	24.8193
Strain 1	Strain 2	24.4209
Strain 1	Strain 2	27.1511
Strain 1	Strain 2	27.6587
Strain 1	Strain 2	29.99
Strain 1	Strain 2	32.9109
Strain 1	Strain 2	32.588
Strain 1	Strain 2	32.8307
Strain 1	Strain 2	30.3552
Strain 1	Strain 2	31.788
Strain 1	Strain 2	32.3462
Strain 1	Strain 2	32.916
Strain 1	Strain 2	36.3323
Strain 1	Strain 2	35.0909
Strain 1	Strain 2	33.599
Strain 1	Strain 2	34.1728
Strain 1	Strain 2	32.6189
Strain 1	Strain 2	29.5128
Strain 1	Strain 2	28.5465
Strain 1	Strain 2	30.6119
Strain 1	Strain 2	27.5492
Strain 1	Strain 2	24.893
Strain 1	Strain 2	25.1688
Strain 1	Strain 2	20.8844
Strain 1	Strain 2	22.9676
Strain 1	Strain 2	22.9399
Strain 1	Strain 2	25.1145
Strain 1	Strain 2	27.6915
Strain 1	Strain 2	31.3782
Strain 1	Strain 2	29.3827
Strain 1	Strain 2	32.1721
Strain 1	Strain 2	32.0314
Strain 1	Strain 2	32.5254
Strain 1	Strain 2	32.7719
Strain 1	Strain 2	33.3841
Strain 1	Strain 2	31.3657
Strain 1	Strain 2	32.6715
Strain 1	Strain 2	33.5282
Strain 1	Strain 2	33.6595
Strain 1	Strain 2	32.7961
Strain 1	Strain 2	33.1667
Strain 1	Strain 2	32.6594
Strain 1	Strain 2	33.5828
Strain 1	Strain 2	33.8447
Strain 1	Strain 2	32.6985
Strain 1	Strain 2	30.0449
Strain 1	Strain 2	28.6429
Strain 1	Strain 2	26.7032
Strain 1	Strain 2	25.636
Strain 1	Strain 2	24.209
Strain 1	Strain 2	19.8022
Strain 1	Strain 2	24.6663
Strain 1	Strain 2	25.7436
Strain 1	Strain 2	28.1632
Strain 1	Strain 2	29.868
Strain 1	Strain 2	30.5617
Strain 1	Strain 2	32.5565
Strain 1	Strain 2	33.6268
Strain 1	Strain 2	32.5099
Strain 1	Strain 2	29.7685
Strain 1	Strain 2	31.7803
Strain 1	Strain 2	30.491
Strain 1	Strain 2	31.1647
Strain 1	Strain 2	32.4096
Strain 1	Strain 2	31.8785
Strain 1	Strain 2	34.4268
Strain 1	Strain 2	35.0427
Strain 1	Strain 2	32.6129
Strain 1	Strain 2	30.8525
Strain 1	Strain 2	30.7626
Strain 1	Strain 2	29.4547
Strain 1	Strain 2	29.8324
Strain 1	Strain 2	26.5804
Strain 1	Strain 2	23.5233
Strain 1	Strain 2	25.2966
Strain 1	Strain 2	23.6602
Strain 1	Strain 2	23.1403
Strain 1	Strain 2	23.6996
Strain 1	Strain 2	23.9775
Strain 1	Strain 2	26.3376
Strain 1	Strain 2	29.6175
Strain 1	Strain 2	28.2276
Strain 1	Strain 2	30.5688
Strain 1	Strain 2	32.2454
Strain 1	Strain 2	31.0463
Strain 1	Strain 2	29.7066
Strain 1	Strain 2	31.8615
Strain 1	Strain 2	30.7531
Strain 1	Strain 2	30.6163
Strain 1	Strain 2	30.4887
Strain 1	Strain 2	31.2881
Strain 1	Strain 2	31.9942
Strain 1	Strain 2	32.2216
Strain 1	Strain 2	31.6536
Strain 1	Strain 2	33.345
Strain 1	Strain 2	29.6318
Strain 1	Strain 2	29.3214
Strain 1	Strain 2	30.4642
Strain 1	Strain 2	29.8645
Strain 1	Strain 2	27.2356
Strain 1	Strain 2	25.4747
Strain 1	Strain 2	22.8231
Strain 1	Strain 2	17.7989
Strain 1	Strain 2	22.2077
Strain 1	Strain 2	25.895
Strain 1	Strain 2	29.7422
Strain 1	Strain 2	31.3416
Strain 1	Strain 2	28.3257
Strain 1	Strain 2	30.1693
Strain 1	Strain 2	31.5138
Strain 1	Strain 2	32.0877
Strain 1	Strain 2	34.1286
Strain 1	Strain 2	33.6463
Strain 1	Strain 2	33.804
Strain 1	Strain 2	31.9465
Strain 1	Strain 2	31.757
Strain 1	Strain 2	33.1278
Strain 1	Strain 2	33.0584
Strain 1	Strain 2	32.0287
Strain 1	Strain 2	30.9863
Strain 1	Strain 2	31.085
Strain 1	Strain 2	30.7395
Strain 1	Strain 2	33.0775
Strain 1	Strain 2	32.5953
Strain 1	Strain 2	27.1499
Strain 1	Strain 2	25.8907
Strain 1	Strain 2	23.9272
Strain 1	Strain 2	18.158
Strain 1	Strain 2	23.0528
Strain 1	Strain 2	20.4189
Strain 1	Strain 2	27.0025
Strain 1	Strain 2	27.5602
Strain 1	Strain 2	30.2173
Strain 1	Strain 2	31.2149
Strain 1	Strain 2	31.6636
Strain 1	Strain 2	33.9198
Strain 1	Strain 2	33.4532
Strain 1	Strain 2	32.2358
Strain 1	Strain 2	34.3374
Strain 1	Strain 2	31.8368
Strain 1	Strain 2	31.5528
Strain 1	Strain 2	32.0028
Strain 1	Strain 2	32.3094
Strain 1	Strain 2	31.7525
Strain 1	Strain 2	32.3616
Strain 1	Strain 2	32.1346
Strain 1	Strain 2	31.6956
Strain 1	Strain 2	29.6045
Strain 1	Strain 2	29.0422
Strain 1	Strain 2	28.1583
Strain 1	Strain 2	24.6397
Strain 1	Strain 2	23.3039
Strain 1	Strain 2	24.4334
Strain 1	Strain 2	18.7619
Strain 1	Strain 2	18.619
Strain 1	Strain 2	23.7152
Strain 1	Strain 2	25.5656
Strain 1	Strain 2	25.6912
Strain 1	Strain 2	29.8879
Strain 1	Strain 2	32.4889
Strain 1	Strain 2	32.083
Strain 1	Strain 2	31.0004
Strain 1	Strain 2	31.7587
Strain 1	Strain 2	32.192
Strain 1	Strain 2	30.7538
Strain 1	Strain 2	30.6869
Strain 1	Strain 2	30.7523
Strain 1	Strain 2	31.0512
Strain 1	Strain 2	33.184
Strain 1	Strain 2	32.504
Strain 1	Strain 2	32.0956
Strain 1	Strain 2	34.0926
Strain 1	Strain 2	31.4766
Strain 1	Strain 2	30.2416
Strain 1	Strain 2	29.8371
Strain 1	Strain 2	28.1056
Strain 1	Strain 2	26.8332
Strain 1	Strain 2	24.7838
Strain 1	Strain 2	25.457
Strain 1	Strain 2	25.0232
Strain 1	Strain 2	25.7469
Strain 1	Strain 2	29.4903
Strain 1	Strain 2	32.2794
Strain 1	Strain 2	33.7801
Strain 1	Strain 2	31.9275
Strain 1	Strain 2	29.3292
Strain 1	Strain 2	32.568
Strain 1	Strain 2	31.7425
Strain 1	Strain 2	31.6845
Strain 1	Strain 2	31.9264
Strain 1	Strain 2	30.7984
Strain 1	Strain 2	31.9673
Strain 1	Strain 2	33.0674
Strain 1	Strain 2	34.0794
Strain 1	Strain 2	34.1285
Strain 1	Strain 2	32.6204
Strain 1	Strain 2	31.2003
Strain 1	Strain 2	29.1145
Strain 1	Strain 2	30.2799
Strain 1	Strain 2	29.0599
Strain 1	Strain 2	28.8097
Strain 1	Strain 2	25.6624
Strain 1	Strain 2	20.2007
Strain 1	Strain 2	20.4799
Strain 1	Strain 2	18.5977
Strain 1	Strain 2	22.114
Strain 1	Strain 2	24.6198
Strain 1	Strain 2	24.2326
Strain 1	Strain 2	27.3911
Strain 1	Strain 2	28.9942
Strain 1	Strain 2	29.7174
Strain 1	Strain 2	32.1866
Strain 1	Strain 2	32.4089
Strain 1	Strain 2	33.5045
Strain 1	Strain 2	31.4786
Strain 1	Strain 2	30.4061
Strain 1	Strain 2	32.3522
Strain 1	Strain 2	33.331
Strain 1	Strain 2	32.1018
Strain 1	Strain 2	32.297
Strain 1	Strain 2	31.5878
Strain 1	Strain 2	31.6679
Strain 1	Strain 2	32.6549
Strain 1	Strain 2	33.2728
Strain 1	Strain 2	32.1193
Strain 1	Strain 2	29.5134
Strain 1	Strain 2	29.46
Strain 1	Strain 2	28.6374
Strain 1	Strain 2	26.7168
Strain 1	Strain 2	24.8571
Strain 1	Strain 2	20.3865
Strain 1	Strain 2	24.4266
Strain 1	Strain 2	24.9778
Strain 1	Strain 2	26.6177
Strain 1	Strain 2	28.6141
Strain 1	Strain 2	29.9306
Strain 1	Strain 2	30.1811
Strain 1	Strain 2	30.1226
Strain 1	Strain 2	31.5586
Strain 1	Strain 2	32.2092
Strain 1	Strain 2	31.2538
Strain 1	Strain 2	29.3082
Strain 1	Strain 2	28.6078
Strain 1	Strain 2	31.0672
Strain 1	Strain 2	31.1653
Strain 1	Strain 2	32.8285
Strain 1	Strain 2	32.3699
Strain 1	Strain 2	30.881
Strain 1	Strain 2	31.5105
Strain 1	Strain 2	29.1283
Strain 1	Strain 2	30.9515
Strain 1	Strain 2	29.3893
Strain 1	Strain 2	30.3941
Strain 1	Strain 2	26.2873
Strain 1	Strain 2	25.4036
Strain 1	Strain 2	22.7425
Strain 1	Strain 2	15.4292
Strain 1	Strain 2	18.1113
Strain 1	Strain 2	17.4159
Strain 1	Strain 2	24.6218
Strain 1	Strain 2	24.7568
Strain 1	Strain 2	26.1212
Strain 1	Strain 2	29.4763
Strain 1	Strain 2	29.4245
Strain 1	Strain 2	31.1486
Strain 1	Strain 2	30.8875
Strain 1	Strain 2	29.9945
Strain 1	Strain 2	30.0613
Strain 1	Strain 2	32.3431
Strain 1	Strain 2	32.4143
Strain 1	Strain 2	32.5831
Strain 1	Strain 2	32.2526
Strain 1	Strain 2	33.0274
Strain 1	Strain 2	31.2367
Strain 1	Strain 2	31.5169
Strain 1	Strain 2	29.2579
Strain 1	Strain 2	27.8026
Strain 1	Strain 2	27.1462
Strain 1	Strain 2	25.2574
Strain 1	Strain 2	24.8953
Strain 1	Strain 2	18.1302
Strain 1	Strain 2	25.1823
Strain 1	Strain 2	25.9588
Strain 1	Strain 2	31.8053
Strain 1	Strain 2	29.0151
Strain 1	Strain 2	29.6506
Strain 1	Strain 2	29.8738
Strain 1	Strain 2	32.4971
Strain 1	Strain 2	31.1943
Strain 1	Strain 2	32.3402
Strain 1	Strain 2	32.0321
Strain 1	Strain 2	30.5841
Strain 1	Strain 2	30.5726
Strain 1	Strain 2	30.1286
Strain 1	Strain 2	28.6317
Strain 1	Strain 2	31.6762
Strain 1	Strain 2	31.9003
Strain 1	Strain 2	30.2918
Strain 1	Strain 2	30.8274
Strain 1	Strain 2	30.5476
Strain 1	Strain 2	32.289
Strain 1	Strain 2	27.4221
Strain 1	Strain 2	27.7752
Strain 1	Strain 2	25.3074
Strain 1	Strain 2	23.0348
Strain 1	Strain 2	12.9995
Strain 1	Strain 2	24.7352
Strain 1	Strain 2	19.6921
Strain 1	Strain 2	26.9822
Strain 1	Strain 2	28.4041
Strain 1	Strain 2	26.8461
Strain 1	Strain 2	28.0837
Strain 1	Strain 2	30.0748
Strain 1	Strain 2	29.6291
Strain 1	Strain 2	33.0699
Strain 1	Strain 2	33.576
Strain 1	Strain 2	33.9846
Strain 1	Strain 2	33.1882
[truncated: 2,510 more rows]

## Sheet: Fig 3D
data tested	data trained on	index	RMSE
lp1	lp1	15593	0.01996
lp1	lp1	15594	0.02831
lp1	lp1	15595	0.02737
lp1	lp1	15596	0.02836
lp1	lp1	15597	0.02672
lp1	lp1	15598	0.02967
lp1	lp1	15599	0.08225
lp1	lp1	15600	0.06848
lp1	lp1	15601	0.05417
lp1	lp1	15602	0.0289
lp1	lp1	15603	0.07744
lp1	lp1	15604	0.04028
lp1	lp1	15605	0.03019
lp1	lp1	15606	0.03236
lp1	lp1	15607	0.03993
lp1	lp1	15608	0.16441
lp1	lp1	15609	0.04438
lp1	lp1	15610	0.02104
lp1	lp1	15611	0.10137
lp1	lp1	15612	0.05922
lp1	lp1	15613	0.04263
lp1	lp1	15614	0.03029
lp1	lp1	15615	0.0284
lp1	lp1	15616	0.1152
lp1	lp1	15617	0.03021
lp1	lp1	15618	0.04726
lp1	lp1	15619	0.04654
lp1	lp1	15620	0.04141
lp1	lp1	15621	0.04164
lp1	lp1	15622	0.04059
lp1	lp1	15623	0.03212
lp1	lp1	15624	0.20319
lp1	lp1	15625	0.02834
lp1	lp1	15626	0.05223
lp1	lp1	15627	0.03376
lp1	lp1	15628	0.03155
lp1	lp1	15629	0.05648
lp1	lp1	15630	0.02002
lp1	lp1	15631	0.03371
lp1	lp1	15632	0.04328
lp1	lp1	15633	0.04661
lp1	lp1	15634	0.03314
lp1	lp1	15635	0.0655
lp1	lp1	15636	0.05542
lp1	lp1	15637	0.0384
lp1	lp1	15638	0.03343
lp1	lp1	15639	0.03324
lp1	lp1	15640	0.06633
lp1	lp1	15641	0.02294
lp1	lp1	15642	0.05359
lp1	lp1	15643	0.0353
lp1	lp1	15644	0.0427
lp1	lp1	15645	0.04299
lp1	lp1	15646	0.03267
lp1	lp1	15647	0.03788
lp1	lp1	15648	0.03703
lp1	lp1	15649	0.03355
lp1	lp1	15650	0.02992
lp1	lp1	15651	0.03273
lp1	lp1	15652	0.03401
lp1	lp1	15653	0.08287
lp1	lp1	15654	0.0307
lp1	lp1	15655	0.04273
lp1	lp1	15656	0.0269
lp1	lp1	15657	0.04564
lp1	lp1	15658	0.04364
lp1	lp1	15659	0.0441
lp1	lp1	15660	0.02371
lp1	lp1	15661	0.06013
lp1	lp1	15662	0.03378
lp1	lp1	15663	0.03921
lp1	lp1	15664	0.04596
lp1	lp1	15665	0.02844
lp1	lp1	15666	0.03627
lp1	lp1	15667	0.0252
lp1	lp1	15668	0.0295
lp1	lp1	15669	0.03734
lp1	lp1	15670	0.04271
lp1	lp1	15671	0.03875
lp1	lp1	15672	0.02634
lp1	lp1	15673	0.02638
lp1	lp1	15674	0.04279
lp1	lp1	15675	0.07458
lp1	lp1	15676	0.02889
lp1	lp1	15677	0.04044
lp1	lp1	15678	0.04406
lp1	lp1	15679	0.04819
lp1	lp1	15680	0.03131
lp1	lp2	5613	0.14068
lp1	lp2	5614	0.10794
lp1	lp2	5615	0.08267
lp1	lp2	5616	0.07853
lp1	lp2	5617	0.06146
lp1	lp2	5618	0.06544
lp1	lp2	5619	0.06732
lp1	lp2	5620	0.04422
lp1	lp2	5621	0.0335
lp1	lp2	5622	0.02921
lp1	lp2	5623	0.02949
lp1	lp2	5624	0.0292
lp1	lp2	5625	0.0191
lp1	lp2	5626	0.02043
lp1	lp2	5627	0.02029
lp1	lp2	5628	0.02336
lp1	lp2	5629	0.0207
lp1	lp2	5630	0.01969
lp1	lp2	5631	0.02303
lp1	lp2	5632	0.02393
lp1	lp2	5633	0.0243
lp1	lp2	5634	0.03653
lp1	lp2	5635	0.04996
lp1	lp2	5636	0.03575
lp1	lp2	5637	0.04205
lp1	lp2	5638	0.10939
lp1	lp2	5639	0.06688
lp1	lp2	5640	0.0763
lp1	lp2	5641	0.0784
lp1	lp2	5642	0.10354
lp1	lp2	5643	0.06283
lp1	lp2	5644	0.04495
lp1	lp2	5645	0.04199
lp1	lp2	5646	0.03922
lp1	lp2	5647	0.03807
lp1	lp2	5648	0.02268
lp1	lp2	5649	0.02999
lp1	lp2	5650	0.03865
lp1	lp2	5651	0.02657
lp1	lp2	5652	0.02682
lp1	lp2	5653	0.0438
lp1	lp2	5654	0.04843
lp1	lp2	5655	0.02459
lp1	lp2	5656	0.03458
lp1	lp2	5657	0.02754
lp1	lp2	5658	0.03667
lp1	lp2	5659	0.04862
lp1	lp2	5660	0.04117
lp1	lp2	5661	0.03783
lp1	lp2	5662	0.05064
lp1	lp2	5663	0.04538
lp1	lp2	5664	0.03664
lp1	lp2	5665	0.04286
lp1	lp2	5666	0.11209
lp1	lp2	5667	0.10715
lp1	lp2	5668	0.22962
lp1	lp2	5669	0.18769
lp1	lp2	5670	0.18055
lp1	lp2	5671	0.11075
lp1	lp2	5672	0.10136
lp1	lp2	5673	0.09389
lp1	lp2	5674	0.05325
lp1	lp2	5675	0.07052
lp1	lp2	5676	0.03772
lp1	lp2	5677	0.04557
lp1	lp2	5678	0.06543
lp1	lp2	5679	0.03255
lp1	lp2	5680	0.03067
lp1	lp2	5681	0.14195
lp1	lp2	5682	0.03288
lp1	lp2	5683	0.03951
lp1	lp2	5684	0.0346
lp1	lp2	5685	0.04369
lp1	lp2	5686	0.06678
lp1	lp2	5687	0.0471
lp1	lp2	5688	0.06799
lp1	lp2	5689	0.06255
lp1	lp2	5690	0.09928
lp1	lp2	5691	0.11228
lp1	lp2	5692	0.18364
lp1	lp2	5693	0.1
lp1	lp2	5694	0.17283
lp1	lp2	5695	0.08197
lp1	lp2	5696	0.06715
lp1	lp2	5697	0.03839
lp1	lp2	5698	0.04513
lp1	lp2	5699	0.04454
lp1	lp2	5700	0.06739
lp1	lp2	5701	0.07057
lp1	lp2	5702	0.03898
lp1	lp2	5703	0.03839
lp1	lp2	5704	0.03477
lp1	lp2	5705	0.04753
lp1	lp2	5706	0.04497
lp1	lp2	5707	0.0523
lp1	lp2	5708	0.03572
lp1	lp2	5709	0.04953
lp1	lp2	5710	0.05484
lp1	lp2	5711	0.04699
lp1	lp2	5712	0.04649
lp1	lp2	5713	0.04224
lp1	lp2	5714	0.05859
lp1	lp2	5715	0.07843
lp1	lp2	5716	0.08478
lp1	lp2	5717	0.13697
lp1	lp2	5718	0.13223
lp1	lp2	5719	0.13004
lp1	lp2	5720	0.50244
lp1	lp2	5721	0.3958
lp1	lp2	5722	0.36442
lp1	lp2	5723	0.31081
lp1	lp2	5724	0.32814
lp1	lp2	5725	0.24975
lp1	lp2	5726	0.19441
lp1	lp2	5727	0.12529
lp1	lp2	5728	0.13815
lp1	lp2	5729	0.08386
lp1	lp2	5730	0.10962
lp1	lp2	5731	0.10747
lp1	lp2	5732	0.10324
lp1	lp2	5733	0.10374
lp1	lp2	5734	0.08808
lp1	lp2	5735	0.06606
lp1	lp2	5736	0.08595
lp1	lp2	5737	0.08308
lp1	lp2	5738	0.07314
lp1	lp2	5739	0.04343
lp1	lp2	5740	0.06851
lp1	lp2	5741	0.082
lp1	lp2	5742	0.06221
lp1	lp2	5743	0.04261
lp1	lp2	5744	0.04959
lp1	lp2	5745	0.06855
lp1	lp2	5746	0.05487
lp1	lp2	5747	0.06569
lp1	lp2	5748	0.07558
lp1	lp2	5749	0.10646
lp1	lp2	5750	0.16973
lp1	lp2	5751	0.25521
lp1	lp2	5752	0.24394
lp1	lp2	5753	0.25023
lp1	lp2	5754	0.43701
lp1	lp2	5755	0.28276
lp1	lp2	5756	0.35981
lp1	lp2	5757	0.12526
lp1	lp2	5758	0.1463
lp1	lp2	5759	0.11537
lp1	lp2	5760	0.08796
lp1	lp2	5761	0.08831
lp1	lp2	5762	0.05891
lp1	lp2	5763	0.03981
lp1	lp2	5764	0.03943
lp1	lp2	5765	0.03591
lp1	lp2	5766	0.07208
lp1	lp2	5767	0.0592
lp1	lp2	5768	0.07992
lp1	lp2	5769	0.04848
lp1	lp2	5770	0.07777
lp1	lp2	5771	0.07158
lp1	lp2	5772	0.06013
lp1	lp2	5773	0.05532
lp1	lp2	5774	0.03385
lp1	lp2	5775	0.05158
lp1	lp2	5776	0.06848
lp1	lp2	5777	0.05061
lp1	lp2	5778	0.05569
lp1	lp2	5779	0.07523
lp1	lp2	5780	0.10841
lp1	lp2	5781	0.09574
lp1	lp2	5782	0.16623
lp1	lp2	5783	0.07722
lp1	lp2	5784	0.16839
lp1	lp2	5785	0.28928
lp1	lp2	5786	0.11594
lp1	lp2	5787	0.23403
lp1	lp2	5788	0.12431
lp1	lp2	5789	0.07901
lp1	lp2	5790	0.07745
lp1	lp2	5791	0.06564
lp1	lp2	5792	0.05659
lp1	lp2	5793	0.03841
lp1	lp2	5794	0.04553
lp1	lp2	5795	0.04192
lp1	lp2	5796	0.02904
lp1	lp2	5797	0.03005
lp1	lp2	5798	0.04797
lp1	lp2	5799	0.04025
lp1	lp2	5800	0.05252
lp1	lp2	5801	0.02977
lp1	lp2	5802	0.04635
lp1	lp2	5803	0.0378
lp1	lp2	5804	0.0311
lp1	lp2	5805	0.03284
lp1	lp2	5806	0.04046
lp1	lp2	5807	0.07241
lp1	lp2	5808	0.12548
lp1	lp2	5809	0.08532
lp1	lp2	5810	0.08671
lp1	lp2	5811	0.03884
lp1	lp2	5812	0.05282
lp1	lp2	5813	0.02942
lp1	lp2	5814	0.03575
lp1	lp2	5815	0.02751
lp1	lp2	5816	0.05494
lp1	lp2	5817	0.05016
lp1	lp2	5818	0.02824
lp1	lp2	5819	0.03176
lp1	lp2	5820	0.02341
lp1	lp2	5821	0.02474
lp1	lp2	5822	0.03315
lp1	lp2	5823	0.02842
lp1	lp2	5824	0.02375
lp1	lp2	5825	0.02459
lp1	lp2	5826	0.02457
lp1	lp2	5827	0.02613
lp1	lp2	5828	0.01968
lp1	lp2	5829	0.02092
lp1	lp2	5830	0.01849
lp1	lp2	5831	0.02516
lp1	lp2	5832	0.02947
lp1	lp2	5833	0.075
lp1	lp2	5834	0.02892
lp1	lp2	5835	0.04374
lp1	lp2	5836	0.06634
lp1	lp2	5837	0.06171
lp1	lp2	5838	0.06983
lp1	lp2	5839	0.0895
lp1	lp2	5840	0.10182
lp1	lp2	5841	0.22757
lp1	lp2	5842	0.21088
lp1	lp2	5843	0.23176
lp1	lp2	5844	0.17022
lp1	lp2	5845	0.08219
lp1	lp2	5846	0.0793
lp1	lp2	5847	0.05994
lp1	lp2	5848	0.04237
lp1	lp2	5849	0.05249
lp1	lp2	5850	0.03774
lp1	lp2	5851	0.02987
lp1	lp2	5852	0.03625
lp1	lp2	5853	0.03549
lp1	lp2	5854	0.04617
lp1	lp2	5855	0.03675
lp1	lp2	5856	0.03861
lp1	lp2	5857	0.03782
lp1	lp2	5858	0.05151
lp1	lp2	5859	0.05291
lp1	lp2	5860	0.05586
lp1	lp2	5861	0.03654
lp1	lp2	5862	0.03536
lp1	lp2	5863	0.06436
lp1	lp2	5864	0.08165
lp1	lp2	5865	0.04103
lp1	lp2	5866	0.04451
lp1	lp2	5867	0.10982
lp1	lp2	5868	0.15438
lp1	lp2	5869	0.16078
lp1	lp2	5870	0.30753
lp1	lp2	5871	0.21875
lp1	lp2	5872	0.095
lp1	lp2	5873	0.09405
lp1	lp2	5874	0.06611
lp1	lp2	5875	0.04644
lp1	lp2	5876	0.04418
lp1	lp2	5877	0.03222
lp1	lp2	5878	0.02515
lp1	lp2	5879	0.02656
lp1	lp2	5880	0.04276
lp1	lp2	5881	0.05296
lp1	lp2	5882	0.04042
lp1	lp2	5883	0.05085
lp1	lp2	5884	0.05362
lp1	lp2	5885	0.04495
lp1	lp2	5886	0.04971
lp1	lp2	5887	0.04673
lp1	lp2	5888	0.04089
lp1	lp2	5889	0.04348
lp1	lp2	5890	0.05238
lp1	lp2	5891	0.0535
lp1	lp2	5892	0.06125
lp1	lp2	5893	0.05707
lp1	lp2	5894	0.07561
lp1	lp2	5895	0.14126
lp1	lp2	5896	0.18797
lp1	lp2	5897	0.19555
lp1	lp2	5898	0.22482
lp1	lp2	5899	0.22724
lp1	lp2	5900	0.32075
lp1	lp2	5901	0.25146
lp1	lp2	5902	0.28175
lp1	lp2	5903	0.14026
lp1	lp2	5904	0.10217
lp1	lp2	5905	0.10456
lp1	lp2	5906	0.04824
lp1	lp2	5907	0.07541
lp1	lp2	5908	0.05553
lp1	lp2	5909	0.0344
lp1	lp2	5910	0.04618
lp1	lp2	5911	0.04938
lp1	lp2	5912	0.03833
lp1	lp2	5913	0.05893
lp1	lp2	5914	0.06297
lp1	lp2	5915	0.05182
lp1	lp2	5916	0.06908
lp1	lp2	5917	0.06172
lp1	lp2	5918	0.03713
lp1	lp2	5919	0.03692
lp1	lp2	5920	0.05515
lp1	lp2	5921	0.0487
lp1	lp2	5922	0.03587
lp1	lp2	5923	0.05567
lp1	lp2	5924	0.06427
lp1	lp2	5925	0.10237
lp1	lp2	5926	0.15096
lp1	lp2	5927	0.13605
lp1	lp2	5928	0.19833
lp1	lp2	5929	0.31272
lp1	lp2	5930	0.16398
lp1	lp2	5931	0.14917
lp1	lp2	5932	0.15928
lp1	lp2	5933	0.11831
lp1	lp2	5934	0.12775
lp1	lp2	5935	0.06673
lp1	lp2	5936	0.04887
lp1	lp2	5937	0.06451
lp1	lp2	5938	0.03782
lp1	lp2	5939	0.03828
lp1	lp2	5940	0.05762
lp1	lp2	5941	0.0632
lp1	lp2	5942	0.02586
lp1	lp2	5943	0.02875
lp1	lp2	5944	0.02435
lp1	lp2	5945	0.02367
lp1	lp2	5946	0.0243
lp1	lp2	5947	0.02931
lp1	lp2	5948	0.03259
lp1	lp2	5949	0.03417
lp1	lp2	5950	0.02435
lp1	lp2	5951	0.04529
lp1	lp2	5952	0.04319
lp1	lp2	5953	0.03693
lp1	lp2	5954	0.03915
lp1	lp2	5955	0.0741
lp1	lp2	5956	0.10032
lp1	lp2	5957	0.15657
lp1	lp2	5958	0.2044
lp1	lp2	5959	0.18399
lp1	lp2	5960	0.24195
lp1	lp2	5961	0.12911
lp1	lp2	5962	0.30261
lp1	lp2	5963	0.15753
lp1	lp2	5964	0.10498
lp1	lp2	5965	0.09116
lp1	lp2	5966	0.07904
lp1	lp2	5967	0.07096
lp1	lp2	5968	0.06116
lp1	lp2	5969	0.03562
lp1	lp2	5970	0.03683
lp1	lp2	5971	0.04055
lp1	lp2	5972	0.04911
lp1	lp2	5973	0.04864
lp1	lp2	5974	0.05326
lp1	lp2	5975	0.06617
lp1	lp2	5976	0.0376
lp1	lp2	5977	0.03797
lp1	lp2	5978	0.02475
lp1	lp2	5979	0.03123
lp1	lp2	5980	0.0549
lp1	lp2	5981	0.03136
lp1	lp2	5982	0.05084
lp1	lp2	5983	0.04231
lp1	lp2	5984	0.07834
lp1	lp2	5985	0.11484
lp1	lp2	5986	0.21257
lp1	lp2	5987	0.25859
lp1	lp2	5988	0.23455
lp1	lp2	5989	0.18622
lp1	lp2	5990	0.1652
lp1	lp2	5991	0.17697
lp1	lp2	5992	0.12892
lp1	lp2	5993	0.07102
lp1	lp2	5994	0.0845
lp1	lp2	5995	0.06167
lp1	lp2	5996	0.05838
lp1	lp2	5997	0.03718
lp1	lp2	5998	0.03272
lp1	lp2	5999	0.04973
lp1	lp2	6000	0.03779
lp1	lp2	6001	0.05125
lp1	lp2	6002	0.05165
lp1	lp2	6003	0.05661
lp1	lp2	6004	0.04766
lp1	lp2	6005	0.02761
lp1	lp2	6006	0.03762
lp1	lp2	6007	0.03662
lp1	lp2	6008	0.03897
lp1	lp2	6009	0.05005
lp1	lp2	6010	0.03383
lp1	lp2	6011	0.05332
lp1	lp2	6012	0.02836
lp1	lp2	6013	0.05286
lp1	lp2	6014	0.06315
lp1	lp2	6015	0.04937
lp1	lp2	6016	0.07169
lp1	lp2	6017	0.07566
lp1	lp2	6018	0.16121
lp1	lp2	6019	0.37879
lp1	lp2	6020	0.18007
lp1	lp2	6021	0.26035
lp1	lp2	6022	0.09833
lp1	lp2	6023	0.06941
lp1	lp2	6024	0.08664
lp1	lp2	6025	0.05875
lp1	lp2	6026	0.04171
lp1	lp2	6027	0.06129
lp1	lp2	6028	0.05797
lp1	lp2	6029	0.05012
lp1	lp2	6030	0.03694
lp1	lp2	6031	0.04118
lp1	lp2	6032	0.03827
lp1	lp2	6033	0.04328
lp1	lp2	6034	0.04999
lp1	lp2	6035	0.04224
lp1	lp2	6036	0.03895
lp1	lp2	6037	0.05403
lp1	lp2	6038	0.0641
lp1	lp2	6039	0.11209
lp1	lp2	6040	0.09025
lp1	lp2	6041	0.10414
lp1	lp2	6042	0.12239
lp1	lp2	6043	0.06816
lp1	lp2	6044	0.22402
lp1	lp2	6045	0.35086
lp1	lp2	6046	0.2297
lp1	lp2	6047	0.19515
lp1	lp2	6048	0.15142
lp1	lp2	6049	0.22322
lp1	lp2	6050	0.13109
lp1	lp2	6051	0.06911
lp1	lp2	6052	0.06053
lp1	lp2	6053	0.06018
lp1	lp2	6054	0.06083
lp1	lp2	6055	0.05325
lp1	lp2	6056	0.05423
lp1	lp2	6057	0.03987
lp1	lp2	6058	0.05924
lp1	lp2	6059	0.051
lp1	lp2	6060	0.04761
lp1	lp2	6061	0.03311
lp1	lp2	6062	0.05224
lp1	lp2	6063	0.0628
lp1	lp2	6064	0.06222
lp1	lp2	6065	0.06696
lp1	lp2	6066	0.02437
lp1	lp2	6067	0.0262
lp1	lp2	6068	0.03294
lp1	lp2	6069	0.04113
lp1	lp2	6070	0.03421
lp1	lp2	6071	0.04917
lp1	lp2	6072	0.07916
lp1	lp2	6073	0.09775
lp1	lp2	6074	0.15142
lp1	lp2	6075	0.23639
lp1	lp2	6076	0.2485
lp1	lp2	6077	0.29518
lp1	lp2	6078	0.18488
lp1	lp2	6079	0.1901
lp1	lp2	6080	0.09308
lp1	lp2	6081	0.07144
lp1	lp2	6082	0.0647
lp1	lp2	6083	0.07029
lp1	lp2	6084	0.0504
lp1	lp2	6085	0.051
lp1	lp2	6086	0.04765
lp1	lp2	6087	0.0885
lp1	lp2	6088	0.04107
lp1	lp2	6089	0.04536
lp1	lp2	6090	0.03748
lp1	lp2	6091	0.06097
lp1	lp2	6092	0.06343
lp1	lp2	6093	0.05698
lp1	lp2	6094	0.06275
lp1	lp2	6095	0.042
lp1	lp2	6096	0.04378
lp1	lp2	6097	0.09218
lp1	lp2	6098	0.10576
lp1	lp2	6099	0.10319
lp1	lp2	6100	0.13034
lp1	lp2	6101	0.15399
lp1	lp2	6102	0.23154
lp1	lp2	6103	0.21051
lp1	lp2	6104	0.16893
lp1	lp2	6105	0.12227
lp1	lp2	6106	0.20095
lp1	lp2	6107	0.08871
lp1	lp2	6108	0.07557
lp1	lp2	6109	0.06267
lp1	lp2	6110	0.05132
lp1	lp2	6111	0.04102
lp1	lp2	6112	0.04284
lp1	lp2	6113	0.03544
lp1	lp2	6114	0.02635
lp1	lp2	6115	0.02389
lp1	lp2	6116	0.01778
lp1	lp2	6117	0.01727
lp1	lp2	6118	0.01577
lp1	lp2	6119	0.01622
lp1	lp2	6120	0.01794
lp1	lp2	6121	0.01848
lp1	lp2	6122	0.01691
lp1	lp2	6123	0.01726
lp1	lp2	6124	0.0188
lp1	lp2	6125	0.02033
lp1	lp2	6126	0.02251
lp1	lp2	6127	0.02671
lp1	lp2	6128	0.02903
lp1	lp2	6129	0.05956
lp1	lp2	6130	0.064
lp1	lp2	6131	0.07243
lp1	lp2	6132	0.09403
lp1	lp2	6133	0.08773
lp1	lp2	6134	0.3945
lp1	lp2	6135	0.21576
lp1	lp2	6136	0.28374
lp1	lp2	6137	0.17809
lp1	lp2	6138	0.11571
lp1	lp2	6139	0.11697
lp1	lp2	6140	0.09364
lp1	lp2	6141	0.05969
lp1	lp2	6142	0.05281
lp1	lp2	6143	0.05007
lp1	lp2	6144	0.05115
lp1	lp2	6145	0.06921
lp1	lp2	6146	0.04908
lp1	lp2	6147	0.05744
lp1	lp2	6148	0.04652
lp1	lp2	6149	0.04546
lp1	lp2	6150	0.04737
lp1	lp2	6151	0.03717
lp1	lp2	6152	0.05803
lp1	lp2	6153	0.04909
lp1	lp2	6154	0.06406
lp1	lp2	6155	0.05598
lp1	lp2	6156	0.06717
lp1	lp2	6157	0.0528
lp1	lp2	6158	0.0567
lp1	lp2	6159	0.12887
lp1	lp2	6160	0.24215
lp1	lp2	6161	0.33691
lp1	lp2	6162	0.32299
lp1	lp2	6163	0.12763
lp1	lp2	6164	0.02728
lp1	lp2	6165	0.05484
lp1	lp2	6166	0.03139
lp1	lp2	6167	0.05351
lp1	lp2	6168	0.10387
lp1	lp2	6169	0.08445
lp1	lp2	6170	0.09146
lp1	lp2	6171	0.06679
lp1	lp2	6172	0.07025
lp1	lp2	6173	0.06564
lp1	lp2	6174	0.06846
lp1	lp2	6175	0.06652
lp1	lp2	6176	0.03179
lp1	lp2	6177	0.05959
lp1	lp2	6178	0.04727
lp1	lp2	6179	0.02704
lp1	lp2	6180	0.02991
lp1	lp2	6181	0.03893
lp1	lp2	6182	0.03051
lp1	lp2	6183	0.02991
lp1	lp2	6184	0.03057
lp1	lp2	6185	0.01946
lp1	lp2	6186	0.02018
lp1	lp2	6187	0.01763
lp1	lp2	6188	0.0272
lp1	lp2	6189	0.02075
lp1	lp2	6190	0.03226
lp1	lp2	6191	0.02157
lp1	lp2	6192	0.36747
lp1	lp2	6193	0.27939
lp1	lp2	6194	0.32941
lp1	lp2	6195	0.16722
lp1	lp2	6196	0.14755
lp1	lp2	6197	0.19305
lp1	lp2	6198	0.09234
lp1	lp2	6199	0.10607
lp1	lp2	6200	0.10517
lp1	lp2	6201	0.08681
lp1	lp2	6202	0.0787
lp1	lp2	6203	0.05034
lp1	lp2	6204	0.0568
lp1	lp2	6205	0.06743
lp1	lp2	6206	0.08211
lp1	lp2	6207	0.08427
lp1	lp2	6208	0.1006
lp1	lp2	6209	0.05261
lp1	lp2	6210	0.0469
lp1	lp2	6211	0.06287
lp1	lp2	6212	0.07527
lp1	lp2	6213	0.08843
lp1	lp2	6214	0.06504
lp1	lp2	6215	0.07083
lp1	lp2	6216	0.08966
lp1	lp2	6217	0.13631
lp1	lp2	6218	0.23337
lp1	lp2	6219	0.1396
lp1	lp2	6220	0.23415
lp1	lp2	6221	0.19908
lp1	lp2	6222	0.16805
lp1	lp2	6223	0.14442
lp1	lp2	6224	0.06419
lp1	lp2	6225	0.0637
lp1	lp2	6226	0.03813
lp1	lp2	6227	0.03097
lp1	lp2	6228	0.03306
lp1	lp2	6229	0.03048
lp1	lp2	6230	0.04579
lp1	lp2	6231	0.05709
lp1	lp2	6232	0.06422
lp1	lp2	6233	0.04304
lp1	lp2	6234	0.04763
lp1	lp2	6235	0.03474
lp1	lp2	6236	0.03943
lp1	lp2	6237	0.03176
lp1	lp2	6238	0.03488
lp1	lp2	6239	0.0285
lp1	lp2	6240	0.06345
lp1	lp2	6241	0.07216
lp1	lp2	6242	0.04789
lp1	lp2	6243	0.04921
lp1	lp2	6244	0.07655
lp1	lp2	6245	0.07268
lp1	lp2	6246	0.10972
lp1	lp2	6247	0.1575
lp1	lp2	6248	0.14791
lp1	lp2	6249	0.11802
lp1	lp2	6250	0.18027
lp1	lp2	6251	0.14618
lp1	lp2	6252	0.0924
lp1	lp2	6253	0.05448
lp1	lp2	6254	0.08066
lp1	lp2	6255	0.03264
lp1	lp2	6256	0.03378
lp1	lp2	6257	0.04846
lp1	lp2	6258	0.03648
lp1	lp2	6259	0.02926
lp1	lp2	6260	0.02234
lp1	lp2	6261	0.03589
lp1	lp2	6262	0.03318
lp1	lp2	6263	0.03089
lp1	lp2	6264	0.0367
lp1	lp2	6265	0.0361
lp1	lp2	6266	0.04343
lp1	lp2	6267	0.05107
lp1	lp2	6268	0.04332
lp1	lp2	6269	0.05965
lp1	lp2	6270	0.08526
lp1	lp2	6271	0.0593
lp1	lp2	6272	0.06097
lp1	lp2	6273	0.04504
lp1	lp2	6274	0.04414
lp1	lp2	6275	0.06245
lp1	lp2	6276	0.23397
lp1	lp2	6277	0.23085
lp1	lp2	6278	0.15971
lp1	lp2	6279	0.14553
lp1	lp2	6280	0.13505
lp1	lp2	6281	0.09298
lp1	lp2	6282	0.05674
lp1	lp2	6283	0.06649
lp1	lp2	6284	0.0567
lp1	lp2	6285	0.09364
lp1	lp2	6286	0.0485
lp1	lp2	6287	0.04522
lp1	lp2	6288	0.07439
lp1	lp2	6289	0.06766
lp1	lp2	6290	0.08012
lp1	lp2	6291	0.05355
lp1	lp2	6292	0.05146
lp1	lp2	6293	0.06105
lp1	lp2	6294	0.07658
lp1	lp2	6295	0.05095
lp1	lp2	6296	0.06137
lp1	lp2	6297	0.08674
lp1	lp2	6298	0.11815
lp1	lp2	6299	0.08842
lp1	lp2	6300	0.13096
lp1	lp2	6301	0.15246
lp1	lp2	6302	0.16385
lp1	lp2	6303	0.18434
lp1	lp2	6304	0.24326
lp1	lp2	6305	0.37224
lp1	lp2	6306	0.22998
lp1	lp2	6307	0.17122
lp1	lp2	6308	0.21743
lp1	lp2	6309	0.11356
lp1	lp2	6310	0.10811
lp1	lp2	6311	0.07444
lp1	lp2	6312	0.03843
lp1	lp2	6313	0.03235
lp1	lp2	6314	0.04955
lp1	lp2	6315	0.04801
lp1	lp2	6316	0.0445
lp1	lp2	6317	0.04254
lp1	lp2	6318	0.0415
lp1	lp2	6319	0.04713
lp1	lp2	6320	0.05369
lp1	lp2	6321	0.05759
lp1	lp2	6322	0.06092
lp1	lp2	6323	0.05635
lp1	lp2	6324	0.05573
lp1	lp2	6325	0.07548
lp1	lp2	6326	0.07817
lp1	lp2	6327	0.08457
lp1	lp2	6328	0.10806
lp1	lp2	6329	0.12647
lp1	lp2	6330	0.16909
lp1	lp2	6331	0.15936
lp1	lp2	6332	0.27901
lp1	lp2	6333	0.26834
lp1	lp2	6334	0.28954
lp1	lp2	6335	0.17719
lp1	lp2	6336	0.09056
lp1	lp2	6337	0.09214
lp1	lp2	6338	0.06045
lp1	lp2	6339	0.03263
lp1	lp2	6340	0.06076
lp1	lp2	6341	0.05377
lp1	lp2	6342	0.03819
lp1	lp2	6343	0.05889
lp1	lp2	6344	0.03924
lp1	lp2	6345	0.04204
lp1	lp2	6346	0.03642
lp1	lp2	6347	0.03222
lp1	lp2	6348	0.07194
lp1	lp2	6349	0.05645
lp1	lp2	6350	0.05896
lp1	lp2	6351	0.06635
lp1	lp2	6352	0.04952
lp1	lp2	6353	0.03885
lp1	lp2	6354	0.0296
lp1	lp2	6355	0.06901
lp1	lp2	6356	0.03906
lp1	lp2	6357	0.03565
lp1	lp2	6358	0.05198
lp1	lp2	6359	0.07132
lp1	lp2	6360	0.08637
lp1	lp2	6361	0.12465
lp1	lp2	6362	0.30793
lp1	lp2	6363	0.22248
lp1	lp2	6364	0.29252
lp1	lp2	6365	0.13871
lp1	lp2	6366	0.12078
lp1	lp2	6367	0.12408
lp1	lp2	6368	0.12016
lp1	lp2	6369	0.06611
lp1	lp2	6370	0.06244
lp1	lp2	6371	0.09181
lp1	lp2	6372	0.06637
lp1	lp2	6373	0.05895
lp1	lp2	6374	0.07052
lp1	lp2	6375	0.07065
lp1	lp2	6376	0.04301
lp1	lp2	6377	0.05738
lp1	lp2	6378	0.0655
lp1	lp2	6379	0.06321
lp1	lp2	6380	0.05218
lp1	lp2	6381	0.05725
lp1	lp2	6382	0.05223
lp1	lp2	6383	0.07792
lp1	lp2	6384	0.07203
lp1	lp2	6385	0.05469
lp1	lp2	6386	0.17814
lp1	lp2	6387	0.16546
lp1	lp2	6388	0.3234
lp1	lp2	6389	0.28074
lp1	lp2	6390	0.09539
lp1	lp2	6391	0.16565
lp1	lp2	6392	0.06398
lp1	lp2	6393	0.06277
lp1	lp2	6394	0.03096
lp1	lp2	6395	0.02438
lp1	lp2	6396	0.03063
lp1	lp2	6397	0.03389
lp1	lp2	6398	0.03518
lp1	lp2	6399	0.03408
lp1	lp2	6400	0.0346
lp1	lp2	6401	0.03463
lp1	lp2	6402	0.03714
lp1	lp2	6403	0.04023
lp1	lp2	6404	0.03192
lp1	lp2	6405	0.02608
lp1	lp2	6406	0.02009
lp1	lp2	6407	0.02789
lp1	lp2	6408	0.03051
lp1	lp2	6409	0.02421
lp1	lp2	6410	0.02797
lp1	lp2	6411	0.05092
lp1	lp2	6412	0.04935
lp1	lp2	6413	0.0741
lp1	lp2	6414	0.14449
lp1	lp2	6415	0.12729
lp1	lp2	6416	0.40354
lp1	lp2	6417	0.17944
lp1	lp2	6418	0.24478
lp1	lp2	6419	0.15576
lp1	lp2	6420	0.18412
lp1	lp2	6421	0.06017
lp1	lp2	6422	0.0881
lp1	lp2	6423	0.07651
lp1	lp2	6424	0.08393
lp1	lp2	6425	0.07356
lp1	lp2	6426	0.04318
lp1	lp2	6427	0.06072
lp1	lp2	6428	0.0687
lp1	lp2	6429	0.05091
lp1	lp2	6430	0.08125
lp1	lp2	6431	0.06882
lp1	lp2	6432	0.0417
lp1	lp2	6433	0.02568
lp1	lp2	6434	0.01803
lp1	lp2	6435	0.02603
lp1	lp2	6436	0.03088
lp1	lp2	6437	0.02651
lp1	lp2	6438	0.03202
lp1	lp2	6439	0.05196
lp1	lp2	6440	0.07243
lp1	lp2	6441	0.04898
lp1	lp2	6442	0.05569
lp1	lp2	6443	0.08052
lp1	lp2	6444	0.14104
lp1	lp2	6445	0.18182
lp1	lp2	6446	0.26547
lp1	lp2	6447	0.46662
lp1	lp2	6448	0.32635
lp1	lp2	6449	0.38586
lp1	lp2	6450	0.22038
lp1	lp2	6451	0.21653
lp1	lp2	6452	0.17544
lp1	lp2	6453	0.07321
lp1	lp2	6454	0.06226
lp1	lp2	6455	0.04931
lp1	lp2	6456	0.06123
lp1	lp2	6457	0.07261
lp1	lp2	6458	0.04986
lp1	lp2	6459	0.06807
lp1	lp2	6460	0.06647
lp1	lp2	6461	0.04414
lp1	lp2	6462	0.04904
lp1	lp2	6463	0.05052
lp1	lp2	6464	0.04688
lp1	lp2	6465	0.04834
lp1	lp2	6466	0.05743
lp1	lp2	6467	0.04446
lp1	lp2	6468	0.03166
lp1	lp2	6469	0.067
lp1	lp2	6470	0.04218
lp1	lp2	6471	0.07201
lp1	lp2	6472	0.13189
lp1	lp2	6473	0.08947
lp1	lp2	6474	0.17712
lp1	lp2	6475	0.21644
lp1	lp2	6476	0.26662
lp1	lp2	6477	0.23232
lp1	lp2	6478	0.19659
lp1	lp2	6479	0.15207
lp1	lp2	6480	0.16318
lp1	lp2	6481	0.16148
lp1	lp2	6482	0.06868
lp1	lp2	6483	0.08551
lp1	lp2	6484	0.06576
lp1	lp2	6485	0.06834
lp1	lp2	6486	0.06327
lp1	lp2	6487	0.07932
lp1	lp2	6488	0.05377
lp1	lp2	6489	0.05984
lp1	lp2	6490	0.07141
lp1	lp2	6491	0.05204
lp1	lp2	6492	0.03025
lp1	lp2	6493	0.05495
lp1	lp2	6494	0.06841
lp1	lp2	6495	0.02917
lp1	lp2	6496	0.03985
lp1	lp2	6497	0.0559
lp1	lp2	6498	0.04053
lp1	lp2	6499	0.03532
lp1	lp2	6500	0.04966
lp1	lp2	6501	0.07238
lp1	lp2	6502	0.10422
lp1	lp2	6503	0.11568
lp1	lp2	6504	0.15245
lp1	lp2	6505	0.22635
lp1	lp2	6506	0.43012
lp1	lp2	6507	0.23303
lp1	lp2	6508	0.32969
lp1	lp2	6509	0.18895
lp1	lp2	6510	0.12385
lp1	lp2	6511	0.18644
lp1	lp2	6512	0.13944
lp1	lp2	6513	0.09652
lp1	lp2	6514	0.07683
lp1	lp2	6515	0.06414
lp1	lp2	6516	0.06398
lp1	lp2	6517	0.07256
lp1	lp2	6518	0.0455
lp1	lp2	6519	0.05259
lp1	lp2	6520	0.05122
lp1	lp2	6521	0.04196
lp1	lp2	6522	0.05702
lp1	lp2	6523	0.04017
lp1	lp2	6524	0.03792
lp1	lp2	6525	0.03304
lp1	lp2	6526	0.05668
lp1	lp2	6527	0.04199
lp1	lp2	6528	0.06686
lp1	lp2	6529	0.08277
lp1	lp2	6530	0.11816
lp1	lp2	6531	0.10835
lp1	lp2	6532	0.11652
lp1	lp2	6533	0.20665
lp1	lp2	6534	0.20055
lp1	lp2	6535	0.26546
lp1	lp2	6536	0.19106
lp1	lp2	6537	0.17865
lp1	lp2	6538	0.10282
lp1	lp2	6539	0.10413
lp1	lp2	6540	0.08076
lp1	lp2	6541	0.08138
lp1	lp2	6542	0.05029
lp1	lp2	6543	0.03806
lp1	lp2	6544	0.05598
lp1	lp2	6545	0.04108
lp1	lp2	6546	0.05251
lp1	lp2	6547	0.06165
lp1	lp2	6548	0.07484
lp1	lp2	6549	0.05248
lp1	lp2	6550	0.04875
lp1	lp2	6551	0.0563
lp1	lp2	6552	0.06711
lp1	lp2	6553	0.06164
lp1	lp2	6554	0.07261
lp1	lp2	6555	0.06906
lp1	lp2	6556	0.04369
lp1	lp2	6557	0.0505
lp1	lp2	6558	0.06687
lp1	lp2	6559	0.08108
lp1	lp2	6560	0.06353
lp1	lp2	6561	0.07714
lp1	lp2	6562	0.16005
lp1	lp2	6563	0.21927
lp1	lp2	6564	0.22826
lp1	lp2	6565	0.26691
lp1	lp2	6566	0.30236
lp1	lp2	6567	0.22316
lp1	lp2	6568	0.09305
lp1	lp2	6569	0.1106
lp1	lp2	6570	0.08473
lp1	lp2	6571	0.06381
lp1	lp2	6572	0.05942
lp1	lp2	6573	0.03461
lp1	lp2	6574	0.04243
lp1	lp2	6575	0.05383
lp1	lp2	6576	0.06089
lp1	lp2	6577	0.05276
lp1	lp2	6578	0.04007
lp1	lp2	6579	0.04278
lp1	lp2	6580	0.05099
lp1	lp2	6581	0.03125
lp1	lp2	6582	0.04398
lp1	lp2	6583	0.03103
lp1	lp2	6584	0.05172
lp1	lp2	6585	0.03433
lp1	lp2	6586	0.05942
lp1	lp2	6587	0.05973
lp1	lp2	6588	0.05944
lp1	lp2	6589	0.05629
lp1	lp2	6590	0.06088
lp1	lp2	6591	0.05915
lp1	lp2	6592	0.1149
lp1	lp2	6593	0.11728
lp1	lp2	6594	0.12502
lp1	lp2	6595	0.17801
lp1	lp2	6596	0.27995
lp1	lp2	6597	0.1892
lp1	lp2	6598	0.23771
lp1	lp2	6599	0.12949
lp1	lp2	6600	0.11515
lp1	lp2	6601	0.11004
lp1	lp2	6602	0.11049
lp1	lp2	6603	0.07069
lp1	lp2	6604	0.07699
lp1	lp2	6605	0.06813
lp1	lp2	6606	0.06556
lp1	lp2	6607	0.06606
lp1	lp2	6608	0.06761
lp1	lp2	6609	0.06462
lp1	lp2	6610	0.05698
lp1	lp2	6611	0.06502
lp1	lp2	6612	0.06788
lp1	lp2	6613	0.05584
lp1	lp2	6614	0.07453
lp1	lp2	6615	0.05772
lp1	lp2	6616	0.07201
lp1	lp2	6617	0.08693
lp1	lp2	6618	0.06865
lp1	lp2	6619	0.07788
lp1	lp2	6620	0.11227
lp1	lp2	6621	0.14884
lp1	lp2	6622	0.19881
lp1	lp2	6623	0.34151
lp1	lp2	6624	0.31933
lp1	lp2	6625	0.1817
lp1	lp2	6626	0.14642
lp1	lp2	6627	0.10721
lp1	lp2	6628	0.09741
lp1	lp2	6629	0.07324
lp1	lp2	6630	0.07851
lp1	lp2	6631	0.07383
lp1	lp2	6632	0.06327
lp1	lp2	6633	0.07178
lp1	lp2	6634	0.04292
lp1	lp2	6635	0.04664
lp1	lp2	6636	0.05251
lp1	lp2	6637	0.04869
lp1	lp2	6638	0.09252
lp1	lp2	6639	0.0534
lp1	lp2	6640	0.05805
lp1	lp2	6641	0.04407
lp1	lp2	6642	0.04307
lp1	lp2	6643	0.02835
lp1	lp2	6644	0.02841
lp1	lp2	6645	0.04531
lp1	lp2	6646	0.05048
lp1	lp2	6647	0.04553
lp1	lp2	6648	0.06788
lp1	lp2	6649	0.07694
lp1	lp2	6650	0.17194
lp1	lp2	6651	0.18979
lp1	lp2	6652	0.21823
lp1	lp2	6653	0.18993
lp1	lp2	6654	0.06703
lp1	lp2	6655	0.10429
lp1	lp2	6656	0.0766
lp1	lp2	6657	0.05473
lp1	lp2	6658	0.03623
lp1	lp2	6659	0.03068
lp1	lp2	6660	0.02931
lp1	lp2	6661	0.02884
lp1	lp2	6662	0.03007
lp1	lp2	6663	0.0337
lp1	lp2	6664	0.04058
lp1	lp2	6665	0.05168
lp1	lp2	6666	0.0687
lp1	lp2	6667	0.04899
lp1	lp2	6668	0.06249
lp1	lp2	6669	0.05825
lp1	lp2	6670	0.05512
lp1	lp2	6671	0.04534
lp1	lp2	6672	0.04109
lp1	lp2	6673	0.04658
lp1	lp2	6674	0.03672
lp1	lp2	6675	0.07391
lp1	lp2	6676	0.039
lp1	lp2	6677	0.0885
lp1	lp2	6678	0.06535
lp1	lp2	6679	0.12703
lp1	lp2	6680	0.11958
lp1	lp2	6681	0.14354
lp1	lp2	6682	0.30166
lp1	lp2	6683	0.12596
lp1	lp2	6684	0.17681
lp1	lp2	6685	0.10761
lp1	lp2	6686	0.08173
lp1	lp2	6687	0.06342
lp1	lp2	6688	0.07166
lp1	lp2	6689	0.08059
lp1	lp2	6690	0.05459
lp1	lp2	6691	0.03385
lp1	lp2	6692	0.02154
lp1	lp2	6693	0.0281
lp1	lp2	6694	0.03234
lp1	lp2	6695	0.0279
lp1	lp2	6696	0.0443
lp1	lp2	6697	0.05617
lp1	lp2	6698	0.06317
lp1	lp2	6699	0.04083
lp1	lp2	6700	0.02795
lp1	lp2	6701	0.05612
lp1	lp2	6702	0.09436
lp1	lp2	6703	0.04989
lp1	lp2	6704	0.04902
lp1	lp2	6705	0.06756
lp1	lp2	6706	0.08209
lp1	lp2	6707	0.08954
lp1	lp2	6708	0.14569
lp1	lp2	6709	0.15017
lp1	lp2	6710	0.06063
lp1	lp2	6711	0.12729
lp1	lp2	6712	0.07253
lp1	lp2	6713	0.05838
lp1	lp2	6714	0.04974
lp1	lp2	6715	0.03737
lp1	lp2	6716	0.02513
lp1	lp2	6717	0.02216
lp1	lp2	6718	0.02267
lp1	lp2	6719	0.02192
lp1	lp2	6720	0.02108
lp1	lp2	6721	0.02403
lp1	lp2	6722	0.03028
lp1	lp2	6723	0.02814
lp1	lp2	6724	0.01757
lp1	lp2	6725	0.01613
lp1	lp2	6726	0.01873
lp1	lp2	6727	0.01625
lp1	lp2	6728	0.0216
lp1	lp2	6729	0.01783
lp1	lp2	6730	0.02124
lp1	lp2	6731	0.02493
lp1	lp2	6732	0.03358
lp1	lp2	6733	0.06414
lp1	lp2	6734	0.05142
lp1	lp2	6735	0.07702
lp1	lp2	6736	0.11409
lp1	lp2	6737	0.32204
lp1	lp2	6738	0.23784
lp1	lp2	6739	0.27384
lp1	lp2	6740	0.19477
lp1	lp2	6741	0.07961
lp1	lp2	6742	0.06218
lp1	lp2	6743	0.04592
lp1	lp2	6744	0.05889
lp1	lp2	6745	0.04174
lp1	lp2	6746	0.04466
lp1	lp2	6747	0.07497
lp1	lp2	6748	0.0744
lp1	lp2	6749	0.07557
lp1	lp2	6750	0.05384
lp1	lp2	6751	0.07876
lp1	lp2	6752	0.06153
lp1	lp2	6753	0.05192
lp1	lp2	6754	0.06692
lp1	lp2	6755	0.06179
lp1	lp2	6756	0.03506
lp1	lp2	6757	0.05373
lp1	lp2	6758	0.0367
lp1	lp2	6759	0.06711
lp1	lp2	6760	0.10016
lp1	lp2	6761	0.11306
lp1	lp2	6762	0.13928
lp1	lp2	6763	0.17306
lp1	lp2	6764	0.2749
lp1	lp2	6765	0.12179
lp1	lp2	6766	0.15573
lp1	lp2	6767	0.15824
lp1	lp2	6768	0.10117
lp1	lp2	6769	0.06787
lp1	lp2	6770	0.04114
lp1	lp2	6771	0.03548
lp1	lp2	6772	0.03865
lp1	lp2	6773	0.06065
lp1	lp2	6774	0.05719
lp1	lp2	6775	0.05786
lp1	lp2	6776	0.03253
lp1	lp2	6777	0.0321
lp1	lp2	6778	0.02972
lp1	lp2	6779	0.03355
lp1	lp2	6780	0.06624
lp1	lp2	6781	0.04847
lp1	lp2	6782	0.06776
lp1	lp2	6783	0.09736
lp1	lp2	6784	0.13349
lp1	lp2	6785	0.19611
lp1	lp2	6786	0.14838
lp1	lp2	6787	0.32104
lp1	lp2	6788	0.15908
lp1	lp2	6789	0.15849
lp1	lp2	6790	0.1042
lp1	lp2	6791	0.04029
lp1	lp2	6792	0.03358
lp1	lp2	6793	0.02866
lp1	lp2	6794	0.03787
lp1	lp2	6795	0.04886
lp1	lp2	6796	0.04548
lp1	lp2	6797	0.0616
lp1	lp2	6798	0.03674
lp1	lp2	6799	0.04684
lp1	lp2	6800	0.06554
lp1	lp2	6801	0.07291
lp1	lp2	6802	0.05479
lp1	lp2	6803	0.05113
lp1	lp2	6804	0.04384
lp1	lp2	6805	0.04817
lp1	lp2	6806	0.06859
lp1	lp2	6807	0.06783
lp1	lp2	6808	0.13052
lp1	lp2	6809	0.11279
lp1	lp2	6810	0.39889
lp1	lp2	6811	0.249
lp1	lp2	6812	0.24509
lp1	lp2	6813	0.16183
lp1	lp2	6814	0.16501
lp1	lp2	6815	0.12909
lp1	lp2	6816	0.09592
lp1	lp2	6817	0.07597
lp1	lp2	6818	0.05068
lp1	lp2	6819	0.0825
lp1	lp2	6820	0.0621
lp1	lp2	6821	0.05232
lp1	lp2	6822	0.04967
lp1	lp2	6823	0.06837
lp1	lp2	6824	0.04502
lp1	lp2	6825	0.05328
lp1	lp2	6826	0.03469
lp1	lp2	6827	0.07516
lp1	lp2	6828	0.09556
lp1	lp2	6829	0.06076
lp1	lp2	6830	0.0321
lp1	lp2	6831	0.03509
lp1	lp2	6832	0.03515
lp1	lp2	6833	0.05324
lp1	lp2	6834	0.05969
lp1	lp2	6835	0.04237
lp1	lp2	6836	0.08075
lp1	lp2	6837	0.10534
lp1	lp2	6838	0.14272
lp1	lp2	6839	0.21879
lp1	lp2	6840	0.21907
lp1	lp2	6841	0.17794
lp1	lp2	6842	0.15037
lp1	lp2	6843	0.1383
lp1	lp2	6844	0.10114
lp1	lp2	6845	0.08801
lp1	lp2	6846	0.09562
lp1	lp2	6847	0.05142
lp1	lp2	6848	0.04566
lp1	lp2	6849	0.05594
lp1	lp2	6850	0.05737
lp1	lp2	6851	0.05267
lp1	lp2	6852	0.06297
lp1	lp2	6853	0.06009
lp1	lp2	6854	0.05038
lp1	lp2	6855	0.05709
lp1	lp2	6856	0.04242
lp1	lp2	6857	0.03266
lp1	lp2	6858	0.03138
lp1	lp2	6859	0.03763
lp1	lp2	6860	0.03331
lp1	lp2	6861	0.04508
lp1	lp2	6862	0.02966
lp1	lp2	6863	0.01386
lp1	lp2	6864	0.03154
lp1	lp2	6865	0.03452
lp1	lp2	6866	0.02156
lp1	lp2	6867	0.02821
lp1	lp2	6868	0.03579
lp1	lp2	6869	0.08352
lp1	lp2	6870	0.0317
lp1	lp2	6871	0.03717
lp1	lp2	6872	0.03259
lp1	lp2	6873	0.02787
lp1	lp2	6874	0.0216
lp1	lp2	6875	0.02022
lp1	lp2	6876	0.02374
lp1	lp2	6877	0.03302
lp1	lp2	6878	0.02661
lp1	lp2	6879	0.02435
lp1	lp2	6880	0.01967
lp1	lp2	6881	0.0211
lp1	lp2	6882	0.02613
lp1	lp2	6883	0.02247
lp1	lp2	6884	0.02294
lp1	lp2	6885	0.03538
lp1	lp2	6886	0.02679
lp1	lp2	6887	0.03456
lp1	lp2	6888	0.02632
lp1	lp2	6889	0.03014
lp1	lp2	6890	0.02361
lp1	lp2	6891	0.01963
lp1	lp2	6892	0.02088
lp1	lp2	6893	0.03024
lp1	lp2	6894	0.02755
lp1	lp2	6895	0.2094
lp1	lp2	6896	0.12733
lp1	lp2	6897	0.1822
lp1	lp2	6898	0.07966
lp1	lp2	6899	0.08098
lp1	lp2	6900	0.05273
lp1	lp2	6901	0.04999
lp1	lp2	6902	0.04348
lp1	lp2	6903	0.04911
lp1	lp2	6904	0.0284
lp1	lp2	6905	0.03167
lp1	lp2	6906	0.03633
lp1	lp2	6907	0.04655
lp1	lp2	6908	0.03222
lp1	lp2	6909	0.03745
lp1	lp2	6910	0.04375
lp1	lp2	6911	0.03796
lp1	lp2	6912	0.03465
lp1	lp2	6913	0.02666
lp1	lp2	6914	0.03142
lp1	lp2	6915	0.04853
lp1	lp2	6916	0.03114
lp1	lp2	6917	0.02822
lp1	lp2	6918	0.03783
lp1	lp2	6919	0.03888
lp1	lp2	6920	0.08412
lp1	lp2	6921	0.09921
lp1	lp2	6922	0.08388
lp1	lp2	6923	0.09937
lp1	lp2	6924	0.24033
lp1	lp2	6925	0.13857
lp1	lp2	6926	0.16321
lp1	lp2	6927	0.10916
lp1	lp2	6928	0.104
lp1	lp2	6929	0.09096
lp1	lp2	6930	0.07505
lp1	lp2	6931	0.05915
lp1	lp2	6932	0.04966
lp1	lp2	6933	0.03683
lp1	lp2	6934	0.03843
lp1	lp2	6935	0.0451
lp1	lp2	6936	0.04639
lp1	lp2	6937	0.04639
lp1	lp2	6938	0.04989
lp1	lp2	6939	0.05574
lp1	lp2	6940	0.06341
lp1	lp2	6941	0.06411
lp1	lp2	6942	0.04642
lp1	lp2	6943	0.04474
lp1	lp2	6944	0.05879
lp1	lp2	6945	0.05349
lp1	lp2	6946	0.04255
lp1	lp2	6947	0.0447
lp1	lp2	6948	0.05421
lp1	lp2	6949	0.06975
lp1	lp2	6950	0.07523
lp1	lp2	6951	0.07088
lp1	lp2	6952	0.12118
lp1	lp2	6953	0.07667
lp1	lp2	6954	0.09002
lp1	lp2	6955	0.10376
lp1	lp2	6956	0.07306
lp1	lp2	6957	0.04448
lp1	lp2	6958	0.02924
lp1	lp2	6959	0.02993
lp1	lp2	6960	0.02802
lp1	lp2	6961	0.02952
lp1	lp2	6962	0.03502
lp1	lp2	6963	0.03525
lp1	lp2	6964	0.03552
lp1	lp2	6965	0.03866
lp1	lp2	6966	0.05235
lp1	lp2	6967	0.05846
lp1	lp2	6968	0.06388
lp1	lp2	6969	0.06649
lp1	lp2	6970	0.05679
lp1	lp2	6971	0.0426
lp1	lp2	6972	0.04708
lp1	lp2	6973	0.06446
lp1	lp2	6974	0.05471
lp1	lp2	6975	0.04363
lp1	lp2	6976	0.05997
lp1	lp2	6977	0.10517
lp1	lp2	6978	0.0957
lp1	lp2	6979	0.06019
lp1	lp2	6980	0.05791
lp1	lp2	6981	0.05934
lp1	lp2	6982	0.0427
lp1	lp2	6983	0.06197
lp1	lp2	6984	0.04295
lp1	lp2	6985	0.0379
lp1	lp2	6986	0.028
lp1	lp2	6987	0.02699
lp1	lp2	6988	0.03047
lp1	lp2	6989	0.01841
lp1	lp2	6990	0.02124
lp1	lp2	6991	0.02432
lp1	lp2	6992	0.02264
lp1	lp2	6993	0.02189
lp1	lp2	6994	0.02292
lp1	lp2	6995	0.02228
lp1	lp2	6996	0.02307
lp1	lp2	6997	0.02409
lp1	lp2	6998	0.02851
lp1	lp2	6999	0.04953
lp1	lp2	7000	0.03184
lp1	lp2	7001	0.04161
lp1	lp2	7002	0.08116
lp1	lp2	7003	0.06903
lp1	lp2	7004	0.04622
lp1	lp2	7005	0.06105
lp1	lp2	7006	0.09002
lp1	lp2	7007	0.05596
lp1	lp2	7008	0.03698
lp1	lp2	7009	0.02803
lp1	lp2	7010	0.03347
lp1	lp2	7011	0.02686
lp1	lp2	7012	0.02213
lp1	lp2	7013	0.02463
lp1	lp2	7014	0.03076
lp1	lp2	7015	0.02662
lp1	lp2	7016	0.02647
lp1	lp2	7017	0.03671
lp1	lp2	7018	0.04446
lp1	lp2	7019	0.02072
lp1	lp2	7020	0.03272
lp1	lp2	7021	0.02328
lp1	lp2	7022	0.02694
lp1	lp2	7023	0.04197
lp1	lp2	7024	0.03239
lp1	lp2	7025	0.02537
lp1	lp2	7026	0.04076
lp1	lp2	7027	0.02742
lp1	lp2	7028	0.02823
lp1	lp2	7029	0.02853
lp1	lp2	7030	0.05267
lp1	lp2	7031	0.06918
lp1	lp2	7032	0.17846
lp1	lp2	7033	0.13338
lp1	lp2	7034	0.18344
lp1	lp2	7035	0.08451
lp1	lp2	7036	0.0733
lp1	lp2	7037	0.07061
lp1	lp2	7038	0.04739
lp1	lp2	7039	0.0731
lp1	lp2	7040	0.03318
lp1	lp2	7041	0.0389
lp1	lp2	7042	0.04882
lp1	lp2	7043	0.03055
lp1	lp2	7044	0.02534
lp1	lp2	7045	0.15719
lp1	lp2	7046	0.0295
lp1	lp2	7047	0.02973
lp1	lp2	7048	0.0312
lp1	lp2	7049	0.02668
lp1	lp2	7050	0.05547
lp1	lp2	7051	0.04242
lp1	lp2	7052	0.05244
lp1	lp2	7053	0.0574
lp1	lp2	7054	0.10122
lp1	lp2	7055	0.10074
lp1	lp2	7056	0.19068
lp1	lp2	7057	0.0885
lp1	lp2	7058	0.1386
lp1	lp2	7059	0.04998
lp1	lp2	7060	0.05672
lp1	lp2	7061	0.03652
lp1	lp2	7062	0.03788
lp1	lp2	7063	0.04194
lp1	lp2	7064	0.05121
lp1	lp2	7065	0.04476
lp1	lp2	7066	0.03161
lp1	lp2	7067	0.02621
lp1	lp2	7068	0.02697
lp1	lp2	7069	0.03017
lp1	lp2	7070	0.03935
lp1	lp2	7071	0.03537
lp1	lp2	7072	0.0284
lp1	lp2	7073	0.03564
lp1	lp2	7074	0.04277
lp1	lp2	7075	0.04295
lp1	lp2	7076	0.03563
lp1	lp2	7077	0.03222
lp1	lp2	7078	0.05105
lp1	lp2	7079	0.0746
lp1	lp2	7080	0.06262
lp1	lp2	7081	0.086
lp1	lp2	7082	0.12105
lp1	lp2	7083	0.11958
lp1	lp2	7084	0.35806
lp1	lp2	7085	0.32377
lp1	lp2	7086	0.33054
lp1	lp2	7087	0.26797
lp1	lp2	7088	0.26138
lp1	lp2	7089	0.24445
lp1	lp2	7090	0.20261
lp1	lp2	7091	0.14832
lp1	lp2	7092	0.12574
lp1	lp2	7093	0.09219
lp1	lp2	7094	0.08761
lp1	lp2	7095	0.09916
lp1	lp2	7096	0.0743
lp1	lp2	7097	0.10264
lp1	lp2	7098	0.11317
lp1	lp2	7099	0.06199
lp1	lp2	7100	0.07031
lp1	lp2	7101	0.06451
lp1	lp2	7102	0.05459
lp1	lp2	7103	0.04452
lp1	lp2	7104	0.06163
lp1	lp2	7105	0.06853
lp1	lp2	7106	0.04092
lp1	lp2	7107	0.03095
lp1	lp2	7108	0.03522
lp1	lp2	7109	0.05455
lp1	lp2	7110	0.04752
lp1	lp2	7111	0.07609
lp1	lp2	7112	0.06324
lp1	lp2	7113	0.06827
lp1	lp2	7114	0.10238
lp1	lp2	7115	0.21839
lp1	lp2	7116	0.21384
lp1	lp2	7117	0.20032
lp1	lp2	7118	0.34472
lp1	lp2	7119	0.23605
lp1	lp2	7120	0.26584
lp1	lp2	7121	0.11058
lp1	lp2	7122	0.1467
lp1	lp2	7123	0.08341
lp1	lp2	7124	0.07782
lp1	lp2	7125	0.06586
lp1	lp2	7126	0.03479
lp1	lp2	7127	0.02898
lp1	lp2	7128	0.02703
lp1	lp2	7129	0.02876
lp1	lp2	7130	0.06069
lp1	lp2	7131	0.04971
lp1	lp2	7132	0.0478
lp1	lp2	7133	0.03689
lp1	lp2	7134	0.07098
lp1	lp2	7135	0.05476
lp1	lp2	7136	0.04663
lp1	lp2	7137	0.03667
lp1	lp2	7138	0.02583
lp1	lp2	7139	0.03445
lp1	lp2	7140	0.05031
lp1	lp2	7141	0.03343
lp1	lp2	7142	0.04177
lp1	lp2	7143	0.05757
lp1	lp2	7144	0.07812
lp1	lp2	7145	0.07509
lp1	lp2	7146	0.17476
lp1	lp2	7147	0.10687
lp1	lp2	7148	0.17715
lp1	lp2	7149	0.22852
lp1	lp2	7150	0.09276
lp1	lp2	7151	0.15652
lp1	lp2	7152	0.0888
lp1	lp2	7153	0.03993
lp1	lp2	7154	0.05196
lp1	lp2	7155	0.06472
lp1	lp2	7156	0.06405
lp1	lp2	7157	0.04421
lp1	lp2	7158	0.03614
lp1	lp2	7159	0.03376
lp1	lp2	7160	0.02481
lp1	lp2	7161	0.02744
lp1	lp2	7162	0.04784
lp1	lp2	7163	0.04315
lp1	lp2	7164	0.04921
lp1	lp2	7165	0.03075
lp1	lp2	7166	0.03934
lp1	lp2	7167	0.03876
lp1	lp2	7168	0.03637
lp1	lp2	7169	0.0285
lp1	lp2	7170	0.03929
lp1	lp2	7171	0.05868
lp1	lp2	7172	0.08494
lp1	lp2	7173	0.08569
lp1	lp2	7174	0.10387
lp1	lp2	7175	0.043
lp1	lp2	7176	0.04369
lp1	lp2	7177	0.02201
lp1	lp2	7178	0.02983
lp1	lp2	7179	0.02452
lp1	lp2	7180	0.03915
lp1	lp2	7181	0.04982
lp1	lp2	7182	0.03312
lp1	lp2	7183	0.03052
lp1	lp2	7184	0.02147
lp1	lp2	7185	0.03208
lp1	lp2	7186	0.032
lp1	lp2	7187	0.02467
lp1	lp2	7188	0.02154
lp1	lp2	7189	0.02275
lp1	lp2	7190	0.019
lp1	lp2	7191	0.02405
lp1	lp2	7192	0.0187
lp1	lp2	7193	0.02026
lp1	lp2	7194	0.01795
lp1	lp2	7195	0.02311
lp1	lp2	7196	0.03843
lp1	lp2	7197	0.07637
lp1	lp2	7198	0.02822
lp1	lp2	7199	0.04446
lp1	lp2	7200	0.05311
lp1	lp2	7201	0.04373
lp1	lp2	7202	0.06179
lp1	lp2	7203	0.06462
lp1	lp2	7204	0.08373
lp1	lp2	7205	0.23622
lp1	lp2	7206	0.19276
lp1	lp2	7207	0.14416
lp1	lp2	7208	0.16912
lp1	lp2	7209	0.05644
lp1	lp2	7210	0.06617
lp1	lp2	7211	0.05691
lp1	lp2	7212	0.03022
lp1	lp2	7213	0.03832
lp1	lp2	7214	0.0311
lp1	lp2	7215	0.02487
lp1	lp2	7216	0.02865
lp1	lp2	7217	0.03121
lp1	lp2	7218	0.03614
lp1	lp2	7219	0.02557
lp1	lp2	7220	0.02741
lp1	lp2	7221	0.02883
lp1	lp2	7222	0.03793
lp1	lp2	7223	0.04106
lp1	lp2	7224	0.0397
lp1	lp2	7225	0.03144
lp1	lp2	7226	0.03041
lp1	lp2	7227	0.05024
lp1	lp2	7228	0.09328
lp1	lp2	7229	0.04237
lp1	lp2	7230	0.04397
lp1	lp2	7231	0.09771
lp1	lp2	7232	0.14167
lp1	lp2	7233	0.12556
lp1	lp2	7234	0.28778
lp1	lp2	7235	0.20941
lp1	lp2	7236	0.1246
lp1	lp2	7237	0.10771
lp1	lp2	7238	0.06153
lp1	lp2	7239	0.03503
lp1	lp2	7240	0.03638
lp1	lp2	7241	0.02547
lp1	lp2	7242	0.02299
lp1	lp2	7243	0.02546
lp1	lp2	7244	0.03049
lp1	lp2	7245	0.03743
lp1	lp2	7246	0.03305
lp1	lp2	7247	0.04345
lp1	lp2	7248	0.04928
lp1	lp2	7249	0.03247
lp1	lp2	7250	0.03615
lp1	lp2	7251	0.03794
lp1	lp2	7252	0.02995
lp1	lp2	7253	0.03627
lp1	lp2	7254	0.03934
lp1	lp2	7255	0.03719
lp1	lp2	7256	0.0577
lp1	lp2	7257	0.05528
lp1	lp2	7258	0.06145
lp1	lp2	7259	0.09475
lp1	lp2	7260	0.16833
lp1	lp2	7261	0.17027
lp1	lp2	7262	0.18532
lp1	lp2	7263	0.17929
lp1	lp2	7264	0.15809
lp1	lp2	7265	0.15315
lp1	lp2	7266	0.153
lp1	lp2	7267	0.10903
lp1	lp2	7268	0.10863
lp1	lp2	7269	0.10631
lp1	lp2	7270	0.04756
lp1	lp2	7271	0.05058
lp1	lp2	7272	0.0638
lp1	lp2	7273	0.02573
lp1	lp2	7274	0.04124
lp1	lp2	7275	0.03891
lp1	lp2	7276	0.03698
lp1	lp2	7277	0.04839
lp1	lp2	7278	0.04424
lp1	lp2	7279	0.05076
lp1	lp2	7280	0.06928
lp1	lp2	7281	0.04555
lp1	lp2	7282	0.04202
lp1	lp2	7283	0.03178
lp1	lp2	7284	0.03587
lp1	lp2	7285	0.04178
lp1	lp2	7286	0.02913
lp1	lp2	7287	0.04229
lp1	lp2	7288	0.05578
lp1	lp2	7289	0.08966
lp1	lp2	7290	0.12511
lp1	lp2	7291	0.17736
lp1	lp2	7292	0.16732
lp1	lp2	7293	0.21117
lp1	lp2	7294	0.12858
lp1	lp2	7295	0.16853
lp1	lp2	7296	0.13225
lp1	lp2	7297	0.09388
lp1	lp2	7298	0.08201
lp1	lp2	7299	0.04899
lp1	lp2	7300	0.03855
lp1	lp2	7301	0.05292
lp1	lp2	7302	0.03966
lp1	lp2	7303	0.02886
lp1	lp2	7304	0.04392
lp1	lp2	7305	0.04381
lp1	lp2	7306	0.02343
lp1	lp2	7307	0.02826
lp1	lp2	7308	0.02336
lp1	lp2	7309	0.02341
lp1	lp2	7310	0.02434
lp1	lp2	7311	0.02563
lp1	lp2	7312	0.02864
lp1	lp2	7313	0.02633
lp1	lp2	7314	0.0226
lp1	lp2	7315	0.04579
lp1	lp2	7316	0.04519
lp1	lp2	7317	0.03358
lp1	lp2	7318	0.03484
lp1	lp2	7319	0.08333
lp1	lp2	7320	0.09005
lp1	lp2	7321	0.1569
lp1	lp2	7322	0.15664
lp1	lp2	7323	0.13651
lp1	lp2	7324	0.23135
lp1	lp2	7325	0.09574
lp1	lp2	7326	0.21702
lp1	lp2	7327	0.12578
lp1	lp2	7328	0.08267
lp1	lp2	7329	0.05601
lp1	lp2	7330	0.05648
lp1	lp2	7331	0.04366
lp1	lp2	7332	0.05461
lp1	lp2	7333	0.03467
lp1	lp2	7334	0.02729
lp1	lp2	7335	0.04026
lp1	lp2	7336	0.04141
lp1	lp2	7337	0.04
lp1	lp2	7338	0.05625
lp1	lp2	7339	0.04836
lp1	lp2	7340	0.0304
lp1	lp2	7341	0.03091
lp1	lp2	7342	0.02286
lp1	lp2	7343	0.02562
lp1	lp2	7344	0.0475
lp1	lp2	7345	0.02928
lp1	lp2	7346	0.04253
lp1	lp2	7347	0.03481
lp1	lp2	7348	0.08363
lp1	lp2	7349	0.11716
lp1	lp2	7350	0.19808
lp1	lp2	7351	0.2486
lp1	lp2	7352	0.19322
lp1	lp2	7353	0.1438
lp1	lp2	7354	0.14817
lp1	lp2	7355	0.21484
lp1	lp2	7356	0.10331
lp1	lp2	7357	0.05329
lp1	lp2	7358	0.07238
lp1	lp2	7359	0.05418
lp1	lp2	7360	0.03934
lp1	lp2	7361	0.03187
lp1	lp2	7362	0.0266
lp1	lp2	7363	0.0339
lp1	lp2	7364	0.02757
lp1	lp2	7365	0.05129
lp1	lp2	7366	0.03918
lp1	lp2	7367	0.05019
lp1	lp2	7368	0.04542
lp1	lp2	7369	0.02563
lp1	lp2	7370	0.03172
lp1	lp2	7371	0.02629
lp1	lp2	7372	0.03421
lp1	lp2	7373	0.03586
lp1	lp2	7374	0.03257
lp1	lp2	7375	0.04039
lp1	lp2	7376	0.0239
lp1	lp2	7377	0.04926
lp1	lp2	7378	0.04999
lp1	lp2	7379	0.03766
lp1	lp2	7380	0.06522
lp1	lp2	7381	0.09453
lp1	lp2	7382	0.15887
lp1	lp2	7383	0.25376
lp1	lp2	7384	0.15991
lp1	lp2	7385	0.20264
lp1	lp2	7386	0.07605
lp1	lp2	7387	0.05344
lp1	lp2	7388	0.06454
lp1	lp2	7389	0.04799
lp1	lp2	7390	0.03801
lp1	lp2	7391	0.0429
lp1	lp2	7392	0.05293
lp1	lp2	7393	0.03668
lp1	lp2	7394	0.02469
lp1	lp2	7395	0.02907
lp1	lp2	7396	0.03503
lp1	lp2	7397	0.04112
lp1	lp2	7398	0.04104
lp1	lp2	7399	0.0378
lp1	lp2	7400	0.03092
lp1	lp2	7401	0.04773
lp1	lp2	7402	0.07723
lp1	lp2	7403	0.08134
lp1	lp2	7404	0.08763
lp1	lp2	7405	0.1216
lp1	lp2	7406	0.13496
lp1	lp2	7407	0.10013
lp1	lp2	7408	0.16853
lp1	lp2	7409	0.28608
lp1	lp2	7410	0.23441
lp1	lp2	7411	0.16187
lp1	lp2	7412	0.15352
lp1	lp2	7413	0.14746
lp1	lp2	7414	0.09833
lp1	lp2	7415	0.05112
lp1	lp2	7416	0.05972
lp1	lp2	7417	0.0485
lp1	lp2	7418	0.05134
lp1	lp2	7419	0.03754
lp1	lp2	7420	0.04696
lp1	lp2	7421	0.03646
lp1	lp2	7422	0.0326
lp1	lp2	7423	0.02994
lp1	lp2	7424	0.03365
lp1	lp2	7425	0.02686
lp1	lp2	7426	0.0448
lp1	lp2	7427	0.04453
lp1	lp2	7428	0.06897
lp1	lp2	7429	0.05319
lp1	lp2	7430	0.02226
lp1	lp2	7431	0.02319
lp1	lp2	7432	0.03167
lp1	lp2	7433	0.0418
lp1	lp2	7434	0.02521
lp1	lp2	7435	0.05677
lp1	lp2	7436	0.0882
lp1	lp2	7437	0.1011
lp1	lp2	7438	0.10725
lp1	lp2	7439	0.20552
lp1	lp2	7440	0.21916
lp1	lp2	7441	0.21379
lp1	lp2	7442	0.1804
lp1	lp2	7443	0.16492
lp1	lp2	7444	0.0564
lp1	lp2	7445	0.05388
lp1	lp2	7446	0.05549
lp1	lp2	7447	0.05781
lp1	lp2	7448	0.03578
lp1	lp2	7449	0.0358
lp1	lp2	7450	0.03656
lp1	lp2	7451	0.05927
lp1	lp2	7452	0.03399
lp1	lp2	7453	0.04205
lp1	lp2	7454	0.03516
lp1	lp2	7455	0.05224
lp1	lp2	7456	0.0502
lp1	lp2	7457	0.04899
lp1	lp2	7458	0.05081
lp1	lp2	7459	0.02411
lp1	lp2	7460	0.03314
lp1	lp2	7461	0.06688
lp1	lp2	7462	0.06795
lp1	lp2	7463	0.08132
lp1	lp2	7464	0.07498
lp1	lp2	7465	0.0992
lp1	lp2	7466	0.20037
lp1	lp2	7467	0.15245
lp1	lp2	7468	0.13091
lp1	lp2	7469	0.11058
lp1	lp2	7470	0.15047
lp1	lp2	7471	0.08018
lp1	lp2	7472	0.06169
lp1	lp2	7473	0.07424
lp1	lp2	7474	0.05272
lp1	lp2	7475	0.03803
lp1	lp2	7476	0.03274
lp1	lp2	7477	0.02979
lp1	lp2	7478	0.02422
lp1	lp2	7479	0.02451
lp1	lp2	7480	0.01836
lp1	lp2	7481	0.01862
lp1	lp2	7482	0.01564
lp1	lp2	7483	0.01603
lp1	lp2	7484	0.01734
lp1	lp2	7485	0.01655
lp1	lp2	7486	0.01878
lp1	lp2	7487	0.01592
lp1	lp2	7488	0.019
lp1	lp2	7489	0.0193
lp1	lp2	7490	0.01948
lp1	lp2	7491	0.02477
lp1	lp2	7492	0.02859
lp1	lp2	7493	0.04827
lp1	lp2	7494	0.05193
lp1	lp2	7495	0.05763
lp1	lp2	7496	0.06672
lp1	lp2	7497	0.07771
lp1	lp2	7498	0.27446
lp1	lp2	7499	0.17981
lp1	lp2	7500	0.22683
lp1	lp2	7501	0.14842
lp1	lp2	7502	0.0868
lp1	lp2	7503	0.10012
lp1	lp2	7504	0.05788
lp1	lp2	7505	0.04557
lp1	lp2	7506	0.03939
lp1	lp2	7507	0.03996
lp1	lp2	7508	0.04826
lp1	lp2	7509	0.04605
lp1	lp2	7510	0.03347
lp1	lp2	7511	0.05307
lp1	lp2	7512	0.03114
lp1	lp2	7513	0.03191
lp1	lp2	7514	0.04736
lp1	lp2	7515	0.03162
lp1	lp2	7516	0.04027
lp1	lp2	7517	0.03668
lp1	lp2	7518	0.05477
lp1	lp2	7519	0.04343
lp1	lp2	7520	0.0604
lp1	lp2	7521	0.04707
lp1	lp2	7522	0.04433
lp1	lp2	7523	0.12053
[truncated: 14,007 more rows]

## Sheet: Fig 3E
Data tested	Data trained on	index	RMSE
Day 1	Day 1	22262	0.01743
Day 1	Day 1	22263	0.01843
Day 1	Day 1	22264	0.02441
Day 1	Day 1	22265	0.09165
Day 1	Day 1	22266	0.0168
Day 1	Day 1	22267	0.04644
Day 1	Day 1	22268	0.02555
Day 1	Day 1	22269	0.01895
Day 1	Day 1	22270	0.02385
Day 1	Day 1	22271	0.03242
Day 1	Day 1	22272	0.01465
Day 1	Day 1	22273	0.02509
Day 1	Day 1	22274	0.04096
Day 1	Day 1	22275	0.02582
Day 1	Day 1	22276	0.01892
Day 1	Day 1	22277	0.06918
Day 1	Day 1	22278	0.01608
Day 1	Day 1	22279	0.01927
Day 1	Day 1	22280	0.01978
Day 1	Day 1	22281	0.0186
Day 1	Day 1	22282	0.02759
Day 1	Day 1	22283	0.0394
Day 1	Day 1	22284	0.04115
Day 1	Day 1	22285	0.0492
Day 1	Day 1	22286	0.03005
Day 1	Day 1	22287	0.02056
Day 1	Day 1	22288	0.02154
Day 1	Day 1	22289	0.03009
Day 1	Day 1	22290	0.03328
Day 1	Day 1	22291	0.04045
Day 1	Day 1	22292	0.02019
Day 1	Day 1	22293	0.0368
Day 1	Day 1	22294	0.01762
Day 1	Day 1	22295	0.0185
Day 1	Day 1	22296	0.0301
Day 1	Day 1	22297	0.02409
Day 1	Day 1	22298	0.02764
Day 1	Day 1	22299	0.01345
Day 1	Day 1	22300	0.02203
Day 1	Day 1	22301	0.02873
Day 1	Day 2	3856	0.06744
Day 1	Day 2	3857	0.05511
Day 1	Day 2	3858	0.05955
Day 1	Day 2	3859	0.0504
Day 1	Day 2	3860	0.042
Day 1	Day 2	3861	0.04113
Day 1	Day 2	3862	0.03155
Day 1	Day 2	3863	0.02508
Day 1	Day 2	3864	0.02549
Day 1	Day 2	3865	0.02758
Day 1	Day 2	3866	0.0252
Day 1	Day 2	3867	0.01745
Day 1	Day 2	3868	0.02205
Day 1	Day 2	3869	0.05636
Day 1	Day 2	3870	0.02054
Day 1	Day 2	3871	0.02246
Day 1	Day 2	3872	0.03205
Day 1	Day 2	3873	0.0278
Day 1	Day 2	3874	0.02374
Day 1	Day 2	3875	0.02423
Day 1	Day 2	3876	0.02069
Day 1	Day 2	3877	0.01985
Day 1	Day 2	3878	0.01889
Day 1	Day 2	3879	0.027
Day 1	Day 2	3880	0.04333
Day 1	Day 2	3881	0.05644
Day 1	Day 2	3882	0.0737
Day 1	Day 2	3883	0.07026
Day 1	Day 2	3884	0.05782
Day 1	Day 2	3885	0.0585
Day 1	Day 2	3886	0.05309
Day 1	Day 2	3887	0.04662
Day 1	Day 2	3888	0.04475
Day 1	Day 2	3889	0.03637
Day 1	Day 2	3890	0.02665
Day 1	Day 2	3891	0.02327
Day 1	Day 2	3892	0.02063
Day 1	Day 2	3893	0.02235
Day 1	Day 2	3894	0.02946
Day 1	Day 2	3895	0.02913
Day 1	Day 2	3896	0.02318
Day 1	Day 2	3897	0.02155
Day 1	Day 2	3898	0.021
Day 1	Day 2	3899	0.02239
Day 1	Day 2	3900	0.02069
Day 1	Day 2	3901	0.01503
Day 1	Day 2	3902	0.02194
Day 1	Day 2	3903	0.02837
Day 1	Day 2	3904	0.03215
Day 1	Day 2	3905	0.04031
Day 1	Day 2	3906	0.08316
Day 1	Day 2	3907	0.04497
Day 1	Day 2	3908	0.0364
Day 1	Day 2	3909	0.03283
Day 1	Day 2	3910	0.03168
Day 1	Day 2	3911	0.02626
Day 1	Day 2	3912	0.02799
Day 1	Day 2	3913	0.03334
Day 1	Day 2	3914	0.03128
Day 1	Day 2	3915	0.02481
Day 1	Day 2	3916	0.0195
Day 1	Day 2	3917	0.01791
Day 1	Day 2	3918	0.01942
Day 1	Day 2	3919	0.0146
Day 1	Day 2	3920	0.01613
Day 1	Day 2	3921	0.01418
Day 1	Day 2	3922	0.01074
Day 1	Day 2	3923	0.01526
Day 1	Day 2	3924	0.02134
Day 1	Day 2	3925	0.03965
Day 1	Day 2	3926	0.02144
Day 1	Day 2	3927	0.01816
Day 1	Day 2	3928	0.02246
Day 1	Day 2	3929	0.01938
Day 1	Day 2	3930	0.01717
Day 1	Day 2	3931	0.01956
Day 1	Day 2	3932	0.01972
Day 1	Day 2	3933	0.02883
Day 1	Day 2	3934	0.05173
Day 1	Day 2	3935	0.05193
Day 1	Day 2	3936	0.05824
Day 1	Day 2	3937	0.06581
Day 1	Day 2	3938	0.06037
Day 1	Day 2	3939	0.05445
Day 1	Day 2	3940	0.03796
Day 1	Day 2	3941	0.03244
Day 1	Day 2	3942	0.02638
Day 1	Day 2	3943	0.01898
Day 1	Day 2	3944	0.01798
Day 1	Day 2	3945	0.0187
Day 1	Day 2	3946	0.01562
Day 1	Day 2	3947	0.01597
Day 1	Day 2	3948	0.031
Day 1	Day 2	3949	0.02059
Day 1	Day 2	3950	0.02388
Day 1	Day 2	3951	0.0157
Day 1	Day 2	3952	0.02008
Day 1	Day 2	3953	0.0162
Day 1	Day 2	3954	0.01801
Day 1	Day 2	3955	0.02022
Day 1	Day 2	3956	0.01474
Day 1	Day 2	3957	0.01786
Day 1	Day 2	3958	0.01759
Day 1	Day 2	3959	0.01859
Day 1	Day 2	3960	0.01461
Day 1	Day 2	3961	0.01486
Day 1	Day 2	3962	0.02021
Day 1	Day 2	3963	0.0294
Day 1	Day 2	3964	0.08918
Day 1	Day 2	3965	0.0713
Day 1	Day 2	3966	0.06127
Day 1	Day 2	3967	0.04812
Day 1	Day 2	3968	0.03469
Day 1	Day 2	3969	0.03138
Day 1	Day 2	3970	0.02433
Day 1	Day 2	3971	0.02172
Day 1	Day 2	3972	0.02214
Day 1	Day 2	3973	0.02253
Day 1	Day 2	3974	0.01829
Day 1	Day 2	3975	0.02405
Day 1	Day 2	3976	0.0232
Day 1	Day 2	3977	0.01976
Day 1	Day 2	3978	0.02023
Day 1	Day 2	3979	0.02448
Day 1	Day 2	3980	0.02444
Day 1	Day 2	3981	0.02172
Day 1	Day 2	3982	0.02088
Day 1	Day 2	3983	0.0222
Day 1	Day 2	3984	0.0294
Day 1	Day 2	3985	0.04214
Day 1	Day 2	3986	0.05375
Day 1	Day 2	3987	0.06479
Day 1	Day 2	3988	0.05891
Day 1	Day 2	3989	0.05045
Day 1	Day 2	3990	0.0603
Day 1	Day 2	3991	0.04705
Day 1	Day 2	3992	0.03488
Day 1	Day 2	3993	0.02709
Day 1	Day 2	3994	0.02504
Day 1	Day 2	3995	0.0266
Day 1	Day 2	3996	0.02489
Day 1	Day 2	3997	0.02289
Day 1	Day 2	3998	0.02008
Day 1	Day 2	3999	0.02295
Day 1	Day 2	4000	0.02779
Day 1	Day 2	4001	0.02156
Day 1	Day 2	4002	0.02133
Day 1	Day 2	4003	0.02124
Day 1	Day 2	4004	0.0178
Day 1	Day 2	4005	0.01978
Day 1	Day 2	4006	0.01897
Day 1	Day 2	4007	0.02732
Day 1	Day 2	4008	0.03494
Day 1	Day 2	4009	0.0289
Day 1	Day 2	4010	0.02149
Day 1	Day 2	4011	0.03306
Day 1	Day 2	4012	0.05505
Day 1	Day 2	4013	0.08087
Day 1	Day 2	4014	0.07371
Day 1	Day 2	4015	0.08523
Day 1	Day 2	4016	0.04934
Day 1	Day 2	4017	0.03555
Day 1	Day 2	4018	0.03104
Day 1	Day 2	4019	0.02806
Day 1	Day 2	4020	0.02684
Day 1	Day 2	4021	0.02509
Day 1	Day 2	4022	0.02942
Day 1	Day 2	4023	0.02921
Day 1	Day 2	4024	0.02385
Day 1	Day 2	4025	0.01688
Day 1	Day 2	4026	0.01525
Day 1	Day 2	4027	0.01054
Day 1	Day 2	4028	0.01233
Day 1	Day 2	4029	0.01109
Day 1	Day 2	4030	0.0149
Day 1	Day 2	4031	0.02001
Day 1	Day 2	4032	0.03042
Day 1	Day 2	4033	0.02522
Day 1	Day 2	4034	0.02062
Day 1	Day 2	4035	0.02845
Day 1	Day 2	4036	0.03827
Day 1	Day 2	4037	0.06629
Day 1	Day 2	4038	0.06736
Day 1	Day 2	4039	0.05707
Day 1	Day 2	4040	0.05486
Day 1	Day 2	4041	0.04015
Day 1	Day 2	4042	0.03858
Day 1	Day 2	4043	0.03205
Day 1	Day 2	4044	0.03003
Day 1	Day 2	4045	0.02846
Day 1	Day 2	4046	0.02474
Day 1	Day 2	4047	0.02658
Day 1	Day 2	4048	0.02701
Day 1	Day 2	4049	0.02483
Day 1	Day 2	4050	0.02276
Day 1	Day 2	4051	0.02353
Day 1	Day 2	4052	0.02681
Day 1	Day 2	4053	0.01895
Day 1	Day 2	4054	0.01566
Day 1	Day 2	4055	0.01373
Day 1	Day 2	4056	0.01963
Day 1	Day 2	4057	0.0253
Day 1	Day 2	4058	0.02824
Day 1	Day 2	4059	0.03537
Day 1	Day 2	4060	0.03384
Day 1	Day 2	4061	0.02383
Day 1	Day 2	4062	0.04006
Day 1	Day 2	4063	0.06354
Day 1	Day 2	4064	0.07712
Day 1	Day 2	4065	0.07336
Day 1	Day 2	4066	0.0579
Day 1	Day 2	4067	0.0536
Day 1	Day 2	4068	0.0515
Day 1	Day 2	4069	0.04212
Day 1	Day 2	4070	0.0395
Day 1	Day 2	4071	0.03096
Day 1	Day 2	4072	0.0285
Day 1	Day 2	4073	0.02963
Day 1	Day 2	4074	0.01903
Day 1	Day 2	4075	0.01612
Day 1	Day 2	4076	0.01723
Day 1	Day 2	4077	0.0186
Day 1	Day 2	4078	0.02216
Day 1	Day 2	4079	0.02282
Day 1	Day 2	4080	0.02349
Day 1	Day 2	4081	0.02497
Day 1	Day 2	4082	0.02704
Day 1	Day 2	4083	0.0256
Day 1	Day 2	4084	0.02329
Day 1	Day 2	4085	0.02726
Day 1	Day 2	4086	0.03464
Day 1	Day 2	4087	0.05926
Day 1	Day 2	4088	0.05355
Day 1	Day 2	4089	0.04461
Day 1	Day 2	4090	0.04444
Day 1	Day 2	4091	0.04274
Day 1	Day 2	4092	0.03591
Day 1	Day 2	4093	0.03186
Day 1	Day 2	4094	0.02698
Day 1	Day 2	4095	0.02328
Day 1	Day 2	4096	0.01754
Day 1	Day 2	4097	0.01591
Day 1	Day 2	4098	0.02445
Day 1	Day 2	4099	0.02221
Day 1	Day 2	4100	0.02058
Day 1	Day 2	4101	0.02065
Day 1	Day 2	4102	0.01771
Day 1	Day 2	4103	0.01616
Day 1	Day 2	4104	0.01751
Day 1	Day 2	4105	0.02301
Day 1	Day 2	4106	0.02131
Day 1	Day 2	4107	0.02915
Day 1	Day 2	4108	0.03639
Day 1	Day 2	4109	0.02983
Day 1	Day 2	4110	0.04887
Day 1	Day 2	4111	0.05845
Day 1	Day 2	4112	0.081
Day 1	Day 2	4113	0.09421
Day 1	Day 2	4114	0.06191
Day 1	Day 2	4115	0.0676
Day 1	Day 2	4116	0.05206
Day 1	Day 2	4117	0.04865
Day 1	Day 2	4118	0.04368
Day 1	Day 2	4119	0.03122
Day 1	Day 2	4120	0.02799
Day 1	Day 2	4121	0.02488
Day 1	Day 2	4122	0.02946
Day 1	Day 2	4123	0.02907
Day 1	Day 2	4124	0.02848
Day 1	Day 2	4125	0.02728
Day 1	Day 2	4126	0.02228
Day 1	Day 2	4127	0.02326
Day 1	Day 2	4128	0.02511
Day 1	Day 2	4129	0.0211
Day 1	Day 2	4130	0.02102
Day 1	Day 2	4131	0.01967
Day 1	Day 2	4132	0.02822
Day 1	Day 2	4133	0.032
Day 1	Day 2	4134	0.03234
Day 1	Day 2	4135	0.01898
Day 1	Day 2	4136	0.0242
Day 1	Day 2	4137	0.0412
Day 1	Day 2	4138	0.06148
Day 1	Day 2	4139	0.06958
Day 1	Day 2	4140	0.04103
Day 1	Day 2	4141	0.05289
Day 1	Day 2	4142	0.03653
Day 1	Day 2	4143	0.03011
Day 1	Day 2	4144	0.01893
Day 1	Day 2	4145	0.01999
Day 1	Day 2	4146	0.01954
Day 1	Day 2	4147	0.02143
Day 1	Day 2	4148	0.01719
Day 1	Day 2	4149	0.01406
Day 1	Day 2	4150	0.01511
Day 1	Day 2	4151	0.01909
Day 1	Day 2	4152	0.01749
Day 1	Day 2	4153	0.01946
Day 1	Day 2	4154	0.01854
Day 1	Day 2	4155	0.01368
Day 1	Day 2	4156	0.01209
Day 1	Day 2	4157	0.01336
Day 1	Day 2	4158	0.01493
Day 1	Day 2	4159	0.01197
Day 1	Day 2	4160	0.01473
Day 1	Day 2	4161	0.01855
Day 1	Day 2	4162	0.02665
Day 1	Day 2	4163	0.02895
Day 1	Day 2	4164	0.01912
Day 1	Day 2	4165	0.02913
Day 1	Day 2	4166	0.0406
Day 1	Day 2	4167	0.05204
Day 1	Day 2	4168	0.05829
Day 1	Day 2	4169	0.05724
Day 1	Day 2	4170	0.05306
Day 1	Day 2	4171	0.05028
Day 1	Day 2	4172	0.0377
Day 1	Day 2	4173	0.04256
Day 1	Day 2	4174	0.0325
Day 1	Day 2	4175	0.02863
Day 1	Day 2	4176	0.02298
Day 1	Day 2	4177	0.0274
Day 1	Day 2	4178	0.02088
Day 1	Day 2	4179	0.02049
Day 1	Day 2	4180	0.01782
Day 1	Day 2	4181	0.0168
Day 1	Day 2	4182	0.02158
Day 1	Day 2	4183	0.02777
Day 1	Day 2	4184	0.02213
Day 1	Day 2	4185	0.02187
Day 1	Day 2	4186	0.02506
Day 1	Day 2	4187	0.03147
Day 1	Day 2	4188	0.0491
Day 1	Day 2	4189	0.05744
Day 1	Day 2	4190	0.10682
Day 1	Day 2	4191	0.06896
Day 1	Day 2	4192	0.06882
Day 1	Day 2	4193	0.06155
Day 1	Day 2	4194	0.05028
Day 1	Day 2	4195	0.04306
Day 1	Day 2	4196	0.03276
Day 1	Day 2	4197	0.03451
Day 1	Day 2	4198	0.0345
Day 1	Day 2	4199	0.02922
Day 1	Day 2	4200	0.02783
Day 1	Day 2	4201	0.02463
Day 1	Day 2	4202	0.03085
Day 1	Day 2	4203	0.02747
Day 1	Day 2	4204	0.02976
Day 1	Day 2	4205	0.02377
Day 1	Day 2	4206	0.02454
Day 1	Day 2	4207	0.02003
Day 1	Day 2	4208	0.01796
Day 1	Day 2	4209	0.01902
Day 1	Day 2	4210	0.02231
Day 1	Day 2	4211	0.0226
Day 1	Day 2	4212	0.03784
Day 1	Day 2	4213	0.04426
Day 1	Day 2	4214	0.02902
Day 1	Day 2	4215	0.0425
Day 1	Day 2	4216	0.0674
Day 1	Day 2	4217	0.05859
Day 1	Day 2	4218	0.05699
Day 1	Day 2	4219	0.04843
Day 1	Day 2	4220	0.05046
Day 1	Day 2	4221	0.03408
Day 1	Day 2	4222	0.02905
Day 1	Day 2	4223	0.02592
Day 1	Day 2	4224	0.02286
Day 1	Day 2	4225	0.02093
Day 1	Day 2	4226	0.01809
Day 1	Day 2	4227	0.02378
Day 1	Day 2	4228	0.02182
Day 1	Day 2	4229	0.01729
Day 1	Day 2	4230	0.01962
Day 1	Day 2	4231	0.01866
Day 1	Day 2	4232	0.02128
Day 1	Day 2	4233	0.02317
Day 1	Day 2	4234	0.01945
Day 1	Day 2	4235	0.02441
Day 1	Day 2	4236	0.02693
Day 1	Day 2	4237	0.03089
Day 1	Day 2	4238	0.03945
Day 1	Day 2	4239	0.05938
Day 1	Day 2	4240	0.06233
Day 1	Day 2	4241	0.07395
Day 1	Day 2	4242	0.07931
Day 1	Day 2	4243	0.06634
Day 1	Day 2	4244	0.06886
Day 1	Day 2	4245	0.06471
Day 1	Day 2	4246	0.06122
Day 1	Day 2	4247	0.05511
Day 1	Day 2	4248	0.04182
Day 1	Day 2	4249	0.03642
Day 1	Day 2	4250	0.03203
Day 1	Day 2	4251	0.02434
Day 1	Day 2	4252	0.02891
Day 1	Day 2	4253	0.02925
Day 1	Day 2	4254	0.02582
Day 1	Day 2	4255	0.02409
Day 1	Day 2	4256	0.02416
Day 1	Day 2	4257	0.02298
Day 1	Day 2	4258	0.0279
Day 1	Day 2	4259	0.02142
Day 1	Day 2	4260	0.0232
Day 1	Day 2	4261	0.02691
Day 1	Day 2	4262	0.03076
Day 1	Day 2	4263	0.03419
Day 1	Day 2	4264	0.03768
Day 1	Day 2	4265	0.04794
Day 1	Day 2	4266	0.04709
Day 1	Day 2	4267	0.04644
Day 1	Day 2	4268	0.03917
Day 1	Day 2	4269	0.03622
Day 1	Day 2	4270	0.03112
Day 1	Day 2	4271	0.02994
Day 1	Day 2	4272	0.02618
Day 1	Day 2	4273	0.02195
Day 1	Day 2	4274	0.01887
Day 1	Day 2	4275	0.01748
Day 1	Day 2	4276	0.02028
Day 1	Day 2	4277	0.02471
Day 1	Day 2	4278	0.01865
Day 1	Day 2	4279	0.01885
Day 1	Day 2	4280	0.01762
Day 1	Day 2	4281	0.01554
Day 1	Day 2	4282	0.02018
Day 1	Day 2	4283	0.02169
Day 1	Day 2	4284	0.02417
Day 1	Day 2	4285	0.02372
Day 1	Day 2	4286	0.0242
Day 1	Day 2	4287	0.02554
Day 1	Day 2	4288	0.02207
Day 1	Day 2	4289	0.02072
Day 1	Day 2	4290	0.02328
Day 1	Day 2	4291	0.02582
Day 1	Day 2	4292	0.04002
Day 1	Day 2	4293	0.0742
Day 1	Day 2	4294	0.08018
Day 1	Day 2	4295	0.08599
Day 1	Day 2	4296	0.04213
Day 1	Day 2	4297	0.04158
Day 1	Day 2	4298	0.03979
Day 1	Day 2	4299	0.03147
Day 1	Day 2	4300	0.0293
Day 1	Day 2	4301	0.02648
Day 1	Day 2	4302	0.03021
Day 1	Day 2	4303	0.02062
Day 1	Day 2	4304	0.01742
Day 1	Day 2	4305	0.03125
Day 1	Day 2	4306	0.01913
Day 1	Day 2	4307	0.01638
Day 1	Day 2	4308	0.0137
Day 1	Day 2	4309	0.01327
Day 1	Day 2	4310	0.0209
Day 1	Day 2	4311	0.02107
Day 1	Day 2	4312	0.02086
Day 1	Day 2	4313	0.02599
Day 1	Day 2	4314	0.02749
Day 1	Day 2	4315	0.03087
Day 1	Day 2	4316	0.04544
Day 1	Day 2	4317	0.05918
Day 1	Day 2	4318	0.04108
Day 1	Day 2	4319	0.06074
Day 1	Day 2	4320	0.05085
Day 1	Day 2	4321	0.0301
Day 1	Day 2	4322	0.02242
Day 1	Day 2	4323	0.02081
Day 1	Day 2	4324	0.02907
Day 1	Day 2	4325	0.02288
Day 1	Day 2	4326	0.01955
Day 1	Day 2	4327	0.0115
Day 1	Day 2	4328	0.00995
Day 1	Day 2	4329	0.01191
Day 1	Day 2	4330	0.01618
Day 1	Day 2	4331	0.02272
Day 1	Day 2	4332	0.0186
Day 1	Day 2	4333	0.01624
Day 1	Day 2	4334	0.01466
Day 1	Day 2	4335	0.01383
Day 1	Day 2	4336	0.01495
Day 1	Day 2	4337	0.01294
Day 1	Day 2	4338	0.01319
Day 1	Day 2	4339	0.01594
Day 1	Day 2	4340	0.01871
Day 1	Day 2	4341	0.01749
Day 1	Day 2	4342	0.01423
Day 1	Day 2	4343	0.01949
Day 1	Day 2	4344	0.0412
Day 1	Day 2	4345	0.05629
Day 1	Day 2	4346	0.08631
Day 1	Day 2	4347	0.07319
Day 1	Day 2	4348	0.06979
Day 1	Day 2	4349	0.04814
Day 1	Day 2	4350	0.03497
Day 1	Day 2	4351	0.03926
Day 1	Day 2	4352	0.04245
Day 1	Day 2	4353	0.03557
Day 1	Day 2	4354	0.029
Day 1	Day 2	4355	0.02393
Day 1	Day 2	4356	0.02462
Day 1	Day 2	4357	0.02365
Day 1	Day 2	4358	0.02716
Day 1	Day 2	4359	0.02832
Day 1	Day 2	4360	0.02194
Day 1	Day 2	4361	0.02475
Day 1	Day 2	4362	0.02008
Day 1	Day 2	4363	0.02316
Day 1	Day 2	4364	0.02114
Day 1	Day 2	4365	0.02043
Day 1	Day 2	4366	0.02578
Day 1	Day 2	4367	0.0431
Day 1	Day 2	4368	0.07492
Day 1	Day 2	4369	0.11151
Day 1	Day 2	4370	0.08414
Day 1	Day 2	4371	0.10951
Day 1	Day 2	4372	0.05652
Day 1	Day 2	4373	0.04629
Day 1	Day 2	4374	0.03947
Day 1	Day 2	4375	0.03328
Day 1	Day 2	4376	0.02911
Day 1	Day 2	4377	0.02203
Day 1	Day 2	4378	0.01962
Day 1	Day 2	4379	0.02119
Day 1	Day 2	4380	0.03391
Day 1	Day 2	4381	0.02546
Day 1	Day 2	4382	0.02341
Day 1	Day 2	4383	0.02078
Day 1	Day 2	4384	0.02386
Day 1	Day 2	4385	0.02387
Day 1	Day 2	4386	0.02432
Day 1	Day 2	4387	0.01597
Day 1	Day 2	4388	0.0159
Day 1	Day 2	4389	0.02095
Day 1	Day 2	4390	0.02287
Day 1	Day 2	4391	0.00778
Day 1	Day 2	4392	0.01007
Day 1	Day 2	4393	0.04462
Day 1	Day 2	4394	0.0406
Day 1	Day 2	4395	0.04201
Day 1	Day 2	4396	0.03508
Day 1	Day 2	4397	0.02838
Day 1	Day 2	4398	0.02756
Day 1	Day 2	4399	0.02921
Day 1	Day 2	4400	0.02368
Day 1	Day 2	4401	0.02329
Day 1	Day 2	4402	0.02557
Day 1	Day 2	4403	0.0374
Day 1	Day 2	4404	0.03785
Day 1	Day 2	4405	0.03116
Day 1	Day 2	4406	0.03032
Day 1	Day 2	4407	0.0231
Day 1	Day 2	4408	0.02381
Day 1	Day 2	4409	0.01775
Day 1	Day 2	4410	0.01995
Day 1	Day 2	4411	0.02575
Day 1	Day 2	4412	0.0188
Day 1	Day 2	4413	0.02706
Day 1	Day 2	4414	0.03889
Day 1	Day 2	4415	0.06635
Day 1	Day 2	4416	0.06947
Day 1	Day 2	4417	0.06256
Day 1	Day 2	4418	0.06627
Day 1	Day 2	4419	0.04906
Day 1	Day 2	4420	0.04589
Day 1	Day 2	4421	0.0335
Day 1	Day 2	4422	0.03542
Day 1	Day 2	4423	0.03674
Day 1	Day 2	4424	0.03197
Day 1	Day 2	4425	0.02184
Day 1	Day 2	4426	0.02212
Day 1	Day 2	4427	0.02337
Day 1	Day 2	4428	0.02684
Day 1	Day 2	4429	0.02192
Day 1	Day 2	4430	0.02415
Day 1	Day 2	4431	0.02233
Day 1	Day 2	4432	0.02268
Day 1	Day 2	4433	0.02608
Day 1	Day 2	4434	0.02141
Day 1	Day 2	4435	0.02032
Day 1	Day 2	4436	0.02493
Day 1	Day 2	4437	0.02145
Day 1	Day 2	4438	0.02483
Day 1	Day 2	4439	0.02442
Day 1	Day 2	4440	0.0244
Day 1	Day 2	4441	0.04944
Day 1	Day 2	4442	0.05728
Day 1	Day 2	4443	0.0626
Day 1	Day 2	4444	0.06632
Day 1	Day 2	4445	0.04745
Day 1	Day 2	4446	0.04007
Day 1	Day 2	4447	0.03824
Day 1	Day 2	4448	0.02935
Day 1	Day 2	4449	0.02672
Day 1	Day 2	4450	0.0261
Day 1	Day 2	4451	0.02334
Day 1	Day 2	4452	0.02208
Day 1	Day 2	4453	0.02553
Day 1	Day 2	4454	0.02501
Day 1	Day 2	4455	0.01565
Day 1	Day 2	4456	0.01311
Day 1	Day 2	4457	0.01812
Day 1	Day 2	4458	0.02424
Day 1	Day 2	4459	0.02107
Day 1	Day 2	4460	0.02179
Day 1	Day 2	4461	0.02069
Day 1	Day 2	4462	0.02815
Day 1	Day 2	4463	0.03205
Day 1	Day 2	4464	0.02366
Day 1	Day 2	4465	0.03644
Day 1	Day 2	4466	0.0603
Day 1	Day 2	4467	0.05117
Day 1	Day 2	4468	0.03813
Day 1	Day 2	4469	0.05179
Day 1	Day 2	4470	0.03341
Day 1	Day 2	4471	0.02281
Day 1	Day 2	4472	0.01856
Day 1	Day 2	4473	0.01699
Day 1	Day 2	4474	0.01751
Day 1	Day 2	4475	0.02473
Day 1	Day 2	4476	0.02363
Day 1	Day 2	4477	0.02479
Day 1	Day 2	4478	0.01824
Day 1	Day 2	4479	0.01958
Day 1	Day 2	4480	0.01657
Day 1	Day 2	4481	0.0132
Day 1	Day 2	4482	0.01363
Day 1	Day 2	4483	0.01498
Day 1	Day 2	4484	0.01482
Day 1	Day 2	4485	0.01753
Day 1	Day 2	4486	0.01559
Day 1	Day 2	4487	0.018
Day 1	Day 2	4488	0.02353
Day 1	Day 2	4489	0.02048
Day 1	Day 2	4490	0.01527
Day 1	Day 2	4491	0.01711
Day 1	Day 2	4492	0.01936
Day 1	Day 2	4493	0.03365
Day 1	Day 2	4494	0.04129
Day 1	Day 2	4495	0.05
Day 1	Day 2	4496	0.04321
Day 1	Day 2	4497	0.05138
Day 1	Day 2	4498	0.03607
Day 1	Day 2	4499	0.02376
Day 1	Day 2	4500	0.02259
Day 1	Day 2	4501	0.02103
Day 1	Day 2	4502	0.02027
Day 1	Day 2	4503	0.02009
Day 1	Day 2	4504	0.01865
Day 1	Day 2	4505	0.01687
Day 1	Day 2	4506	0.01731
Day 1	Day 2	4507	0.0158
Day 1	Day 2	4508	0.01546
Day 1	Day 2	4509	0.01497
Day 1	Day 2	4510	0.02462
Day 1	Day 2	4511	0.01924
Day 1	Day 2	4512	0.01444
Day 1	Day 2	4513	0.01608
Day 1	Day 2	4514	0.01418
Day 1	Day 2	4515	0.02369
Day 1	Day 2	4516	0.01947
Day 1	Day 2	4517	0.02051
Day 1	Day 2	4518	0.01492
Day 1	Day 2	4519	0.0141
Day 1	Day 2	4520	0.02565
Day 1	Day 2	4521	0.0378
Day 1	Day 2	4522	0.06727
Day 1	Day 2	4523	0.05569
Day 1	Day 2	4524	0.0638
Day 1	Day 2	4525	0.04924
Day 1	Day 2	4526	0.04457
Day 1	Day 2	4527	0.04141
Day 1	Day 2	4528	0.03398
Day 1	Day 2	4529	0.02582
Day 1	Day 2	4530	0.02093
Day 1	Day 2	4531	0.01675
Day 1	Day 2	4532	0.0194
Day 1	Day 2	4533	0.02611
Day 1	Day 2	4534	0.03514
Day 1	Day 2	4535	0.03186
Day 1	Day 2	4536	0.02683
Day 1	Day 2	4537	0.02246
Day 1	Day 2	4538	0.0215
Day 1	Day 2	4539	0.02283
Day 1	Day 2	4540	0.02086
Day 1	Day 2	4541	0.0211
Day 1	Day 2	4542	0.02701
Day 1	Day 2	4543	0.03013
Day 1	Day 2	4544	0.02958
Day 1	Day 2	4545	0.03128
Day 1	Day 2	4546	0.04247
Day 1	Day 2	4547	0.05758
Day 1	Day 2	4548	0.06142
Day 1	Day 2	4549	0.05153
Day 1	Day 2	4550	0.04153
Day 1	Day 2	4551	0.03659
Day 1	Day 2	4552	0.02701
Day 1	Day 2	4553	0.02169
Day 1	Day 2	4554	0.02289
Day 1	Day 2	4555	0.02003
Day 1	Day 2	4556	0.02517
Day 1	Day 2	4557	0.01988
Day 1	Day 2	4558	0.02547
Day 1	Day 2	4559	0.02388
Day 1	Day 2	4560	0.01754
Day 1	Day 2	4561	0.01738
Day 1	Day 2	4562	0.01703
Day 1	Day 2	4563	0.02222
Day 1	Day 2	4564	0.0244
Day 1	Day 2	4565	0.02412
Day 1	Day 2	4566	0.0341
Day 1	Day 2	4567	0.03563
Day 1	Day 2	4568	0.05371
Day 1	Day 2	4569	0.06277
Day 1	Day 2	4570	0.1087
Day 1	Day 2	4571	0.08779
Day 1	Day 2	4572	0.09416
Day 1	Day 2	4573	0.05173
Day 1	Day 2	4574	0.05268
Day 1	Day 2	4575	0.0427
Day 1	Day 2	4576	0.04221
Day 1	Day 2	4577	0.03374
Day 1	Day 2	4578	0.02721
Day 1	Day 2	4579	0.02339
Day 1	Day 2	4580	0.02893
Day 1	Day 2	4581	0.02841
Day 1	Day 2	4582	0.02383
Day 1	Day 2	4583	0.02759
Day 1	Day 2	4584	0.02207
Day 1	Day 2	4585	0.01835
Day 1	Day 2	4586	0.01891
Day 1	Day 2	4587	0.02821
Day 1	Day 2	4588	0.02155
Day 1	Day 2	4589	0.02404
Day 1	Day 2	4590	0.02679
Day 1	Day 2	4591	0.02479
Day 1	Day 2	4592	0.04223
Day 1	Day 2	4593	0.06215
Day 1	Day 2	4594	0.05495
Day 1	Day 2	4595	0.05864
Day 1	Day 2	4596	0.04205
Day 1	Day 2	4597	0.05256
Day 1	Day 2	4598	0.04264
Day 1	Day 2	4599	0.03356
Day 1	Day 2	4600	0.02941
Day 1	Day 2	4601	0.02791
Day 1	Day 2	4602	0.02584
Day 1	Day 2	4603	0.02263
Day 1	Day 2	4604	0.02743
Day 1	Day 2	4605	0.03226
Day 1	Day 2	4606	0.02802
Day 1	Day 2	4607	0.02468
Day 1	Day 2	4608	0.0207
Day 1	Day 2	4609	0.02286
Day 1	Day 2	4610	0.0197
Day 1	Day 2	4611	0.02396
Day 1	Day 2	4612	0.02055
Day 1	Day 2	4613	0.02536
Day 1	Day 2	4614	0.03183
Day 1	Day 2	4615	0.0214
Day 1	Day 2	4616	0.02657
Day 1	Day 2	4617	0.03803
Day 1	Day 2	4618	0.05773
Day 1	Day 2	4619	0.05083
Day 1	Day 2	4620	0.03657
Day 1	Day 2	4621	0.04022
Day 1	Day 2	4622	0.02389
Day 1	Day 2	4623	0.0236
Day 1	Day 2	4624	0.02221
Day 1	Day 2	4625	0.01805
Day 1	Day 2	4626	0.01732
Day 1	Day 2	4627	0.01551
Day 1	Day 2	4628	0.01585
Day 1	Day 2	4629	0.01557
Day 1	Day 2	4630	0.01258
Day 1	Day 2	4631	0.01225
Day 1	Day 2	4632	0.02203
Day 1	Day 2	4633	0.01852
Day 1	Day 2	4634	0.0138
Day 1	Day 2	4635	0.01611
Day 1	Day 2	4636	0.01261
Day 1	Day 2	4637	0.0122
Day 1	Day 2	4638	0.02653
Day 1	Day 2	4639	0.01946
Day 1	Day 2	4640	0.02334
Day 1	Day 2	4641	0.04283
Day 1	Day 2	4642	0.04859
Day 1	Day 2	4643	0.05456
Day 1	Day 2	4644	0.05593
Day 1	Day 2	4645	0.06567
Day 1	Day 2	4646	0.03924
Day 1	Day 2	4647	0.03548
Day 1	Day 2	4648	0.03203
Day 1	Day 2	4649	0.02831
Day 1	Day 2	4650	0.02271
Day 1	Day 2	4651	0.02137
Day 1	Day 2	4652	0.01652
Day 1	Day 2	4653	0.02208
Day 1	Day 2	4654	0.02128
Day 1	Day 2	4655	0.02397
Day 1	Day 2	4656	0.02599
Day 1	Day 2	4657	0.02251
Day 1	Day 2	4658	0.02193
Day 1	Day 2	4659	0.02024
Day 1	Day 2	4660	0.01958
Day 1	Day 2	4661	0.01923
Day 1	Day 2	4662	0.0296
Day 1	Day 2	4663	0.03183
Day 1	Day 2	4664	0.02272
Day 1	Day 2	4665	0.02567
Day 1	Day 2	4666	0.0391
Day 1	Day 2	4667	0.08947
Day 1	Day 2	4668	0.0711
Day 1	Day 2	4669	0.07444
Day 1	Day 2	4670	0.04721
Day 1	Day 2	4671	0.04886
Day 1	Day 2	4672	0.041
Day 1	Day 2	4673	0.03696
Day 1	Day 2	4674	0.03494
Day 1	Day 2	4675	0.0333
Day 1	Day 2	4676	0.0256
Day 1	Day 2	4677	0.02645
Day 1	Day 2	4678	0.02787
Day 1	Day 2	4679	0.02875
Day 1	Day 2	4680	0.02295
Day 1	Day 2	4681	0.02443
Day 1	Day 2	4682	0.0253
Day 1	Day 2	4683	0.03015
Day 1	Day 2	4684	0.02801
Day 1	Day 2	4685	0.02544
Day 1	Day 2	4686	0.02539
Day 1	Day 2	4687	0.02805
Day 1	Day 2	4688	0.03662
Day 1	Day 2	4689	0.04057
Day 1	Day 2	4690	0.05946
Day 1	Day 2	4691	0.0868
Day 1	Day 2	4692	0.07387
Day 1	Day 2	4693	0.06332
Day 1	Day 2	4694	0.06139
Day 1	Day 2	4695	0.05611
Day 1	Day 2	4696	0.05551
Day 1	Day 2	4697	0.04161
Day 1	Day 2	4698	0.04608
Day 1	Day 2	4699	0.03416
Day 1	Day 2	4700	0.03471
Day 1	Day 2	4701	0.02576
Day 1	Day 2	4702	0.02224
Day 1	Day 2	4703	0.02468
Day 1	Day 2	4704	0.02434
Day 1	Day 2	4705	0.02669
Day 1	Day 2	4706	0.02414
Day 1	Day 2	4707	0.02568
Day 1	Day 2	4708	0.02136
Day 1	Day 2	4709	0.02334
Day 1	Day 2	4710	0.0253
Day 1	Day 2	4711	0.02277
Day 1	Day 2	4712	0.01876
Day 1	Day 2	4713	0.02321
Day 1	Day 2	4714	0.03028
Day 1	Day 2	4715	0.03828
Day 1	Day 2	4716	0.05975
Day 1	Day 2	4717	0.05155
Day 1	Day 2	4718	0.0399
Day 1	Day 2	4719	0.04274
Day 1	Day 2	4720	0.03303
Day 1	Day 2	4721	0.03666
Day 1	Day 2	4722	0.02982
Day 1	Day 2	4723	0.03146
Day 1	Day 2	4724	0.02973
Day 1	Day 2	4725	0.02282
Day 1	Day 2	4726	0.02456
Day 1	Day 2	4727	0.02077
Day 1	Day 2	4728	0.02018
Day 1	Day 2	4729	0.02013
Day 1	Day 2	4730	0.01394
Day 1	Day 2	4731	0.01219
Day 1	Day 2	4732	0.01344
Day 1	Day 2	4733	0.01739
Day 1	Day 2	4734	0.01492
Day 1	Day 2	4735	0.01819
Day 1	Day 2	4736	0.01724
Day 1	Day 2	4737	0.01105
Day 1	Day 2	4738	0.01651
Day 1	Day 2	4739	0.02045
Day 1	Day 2	4740	0.01945
Day 1	Day 2	4741	0.01683
Day 1	Day 2	4742	0.02637
Day 1	Day 2	4743	0.04235
Day 1	Day 2	4744	0.11037
Day 1	Day 2	4745	0.0659
Day 1	Day 2	4746	0.07416
Day 1	Day 2	4747	0.04514
Day 1	Day 2	4748	0.05264
Day 1	Day 2	4749	0.05408
Day 1	Day 2	4750	0.03817
Day 1	Day 2	4751	0.03534
Day 1	Day 2	4752	0.02628
Day 1	Day 2	4753	0.02803
Day 1	Day 2	4754	0.02206
Day 1	Day 2	4755	0.02386
Day 1	Day 2	4756	0.03066
Day 1	Day 2	4757	0.02499
Day 1	Day 2	4758	0.02166
Day 1	Day 2	4759	0.02358
Day 1	Day 2	4760	0.01932
Day 1	Day 2	4761	0.02279
Day 1	Day 2	4762	0.02324
Day 1	Day 2	4763	0.02062
Day 1	Day 2	4764	0.02289
Day 1	Day 2	4765	0.02833
Day 1	Day 2	4766	0.04499
Day 1	Day 2	4767	0.03526
Day 1	Day 2	4768	0.03606
Day 1	Day 2	4769	0.05302
Day 1	Day 2	4770	0.0571
Day 1	Day 2	4771	0.0578
Day 1	Day 2	4772	0.05165
Day 1	Day 2	4773	0.04804
Day 1	Day 2	4774	0.03629
Day 1	Day 2	4775	0.03337
Day 1	Day 2	4776	0.03329
Day 1	Day 2	4777	0.03374
Day 1	Day 2	4778	0.03021
Day 1	Day 2	4779	0.02465
Day 1	Day 2	4780	0.01758
Day 1	Day 2	4781	0.03017
Day 1	Day 2	4782	0.0178
Day 1	Day 2	4783	0.02125
Day 1	Day 2	4784	0.0224
Day 1	Day 2	4785	0.0226
Day 1	Day 2	4786	0.02114
Day 1	Day 2	4787	0.0198
Day 1	Day 2	4788	0.02054
Day 1	Day 2	4789	0.02892
Day 1	Day 2	4790	0.02428
Day 1	Day 2	4791	0.02277
Day 1	Day 2	4792	0.02992
Day 1	Day 2	4793	0.04567
Day 1	Day 2	4794	0.06031
Day 1	Day 2	4795	0.05619
Day 1	Day 2	4796	0.05684
Day 1	Day 2	4797	0.04233
Day 1	Day 2	4798	0.04103
Day 1	Day 2	4799	0.03615
Day 1	Day 2	4800	0.0326
Day 1	Day 2	4801	0.02708
Day 1	Day 2	4802	0.03013
Day 1	Day 2	4803	0.02179
Day 1	Day 2	4804	0.01884
Day 1	Day 2	4805	0.01688
Day 1	Day 2	4806	0.02384
Day 1	Day 2	4807	0.02933
Day 1	Day 2	4808	0.03251
Day 1	Day 2	4809	0.02132
Day 1	Day 2	4810	0.02134
Day 1	Day 2	4811	0.02226
Day 1	Day 2	4812	0.01494
Day 1	Day 2	4813	0.01918
Day 1	Day 2	4814	0.02474
Day 1	Day 2	4815	0.02624
Day 1	Day 2	4816	0.02638
Day 1	Day 2	4817	0.03285
Day 1	Day 2	4818	0.05708
Day 1	Day 2	4819	0.07296
Day 1	Day 2	4820	0.06332
Day 1	Day 2	4821	0.04418
Day 1	Day 2	4822	0.05492
Day 1	Day 2	4823	0.06041
Day 1	Day 2	4824	0.04109
Day 1	Day 2	4825	0.03375
Day 1	Day 2	4826	0.02463
Day 1	Day 2	4827	0.02841
Day 1	Day 2	4828	0.02448
Day 1	Day 2	4829	0.02125
Day 1	Day 2	4830	0.01923
Day 1	Day 2	4831	0.02983
Day 1	Day 2	4832	0.01761
Day 1	Day 2	4833	0.01698
Day 1	Day 2	4834	0.02219
Day 1	Day 2	4835	0.0197
Day 1	Day 2	4836	0.02046
Day 1	Day 2	4837	0.0169
Day 1	Day 2	4838	0.01722
Day 1	Day 2	4839	0.01879
Day 1	Day 2	4840	0.02396
Day 1	Day 2	4841	0.01727
Day 1	Day 2	4842	0.01793
Day 1	Day 2	4843	0.01794
Day 1	Day 2	4844	0.01619
Day 1	Day 2	4845	0.02215
Day 1	Day 2	4846	0.03899
Day 1	Day 2	4847	0.04578
Day 1	Day 2	4848	0.05387
Day 1	Day 2	4849	0.04221
Day 1	Day 2	4850	0.04277
Day 1	Day 2	4851	0.03079
Day 1	Day 2	4852	0.02823
Day 1	Day 2	4853	0.02586
Day 1	Day 2	4854	0.0223
Day 1	Day 2	4855	0.02099
Day 1	Day 2	4856	0.02017
Day 1	Day 2	4857	0.02298
Day 1	Day 2	4858	0.02539
Day 1	Day 2	4859	0.02658
Day 1	Day 2	4860	0.02934
Day 1	Day 2	4861	0.02466
Day 1	Day 2	4862	0.02207
Day 1	Day 2	4863	0.02572
Day 1	Day 2	4864	0.02444
Day 1	Day 2	4865	0.02749
Day 1	Day 2	4866	0.02639
Day 1	Day 2	4867	0.0295
Day 1	Day 2	4868	0.02697
Day 1	Day 2	4869	0.02331
Day 1	Day 2	4870	0.02691
Day 1	Day 2	4871	0.02675
Day 1	Day 2	4872	0.0204
Day 1	Day 2	4873	0.02714
Day 1	Day 2	4874	0.02842
Day 1	Day 2	4875	0.03988
Day 1	Day 2	4876	0.06734
Day 1	Day 2	4877	0.05276
Day 1	Day 2	4878	0.0461
Day 1	Day 2	4879	0.04697
Day 1	Day 2	4880	0.03836
Day 1	Day 2	4881	0.03629
Day 1	Day 2	4882	0.03209
Day 1	Day 2	4883	0.02255
Day 1	Day 2	4884	0.02382
Day 1	Day 2	4885	0.017
Day 1	Day 2	4886	0.0209
Day 1	Day 2	4887	0.02325
Day 1	Day 2	4888	0.0238
Day 1	Day 2	4889	0.02575
Day 1	Day 2	4890	0.02093
Day 1	Day 2	4891	0.02549
Day 1	Day 2	4892	0.02364
Day 1	Day 2	4893	0.01731
Day 1	Day 2	4894	0.01768
Day 1	Day 2	4895	0.02353
Day 1	Day 2	4896	0.02844
Day 1	Day 2	4897	0.03657
Day 1	Day 2	4898	0.05197
Day 1	Day 3	4899	0.07887
Day 1	Day 3	4900	0.05905
Day 1	Day 3	4901	0.05982
Day 1	Day 3	4902	0.05027
Day 1	Day 3	4903	0.04036
Day 1	Day 3	4904	0.03935
Day 1	Day 3	4905	0.03323
Day 1	Day 3	4906	0.02539
Day 1	Day 3	4907	0.0253
Day 1	Day 3	4908	0.02816
Day 1	Day 3	4909	0.02481
Day 1	Day 3	4910	0.02883
Day 1	Day 3	4911	0.02298
Day 1	Day 3	4912	0.06286
Day 1	Day 3	4913	0.02327
Day 1	Day 3	4914	0.02742
Day 1	Day 3	4915	0.03056
Day 1	Day 3	4916	0.02779
Day 1	Day 3	4917	0.02439
Day 1	Day 3	4918	0.02425
Day 1	Day 3	4919	0.02113
Day 1	Day 3	4920	0.02736
Day 1	Day 3	4921	0.02328
Day 1	Day 3	4922	0.02616
Day 1	Day 3	4923	0.04238
Day 1	Day 3	4924	0.0549
Day 1	Day 3	4925	0.08449
Day 1	Day 3	4926	0.07921
Day 1	Day 3	4927	0.06183
Day 1	Day 3	4928	0.06206
Day 1	Day 3	4929	0.05302
Day 1	Day 3	4930	0.0463
Day 1	Day 3	4931	0.04381
Day 1	Day 3	4932	0.03558
Day 1	Day 3	4933	0.02703
Day 1	Day 3	4934	0.02319
Day 1	Day 3	4935	0.02218
Day 1	Day 3	4936	0.02245
Day 1	Day 3	4937	0.02776
Day 1	Day 3	4938	0.0301
Day 1	Day 3	4939	0.02397
Day 1	Day 3	4940	0.02259
Day 1	Day 3	4941	0.02027
Day 1	Day 3	4942	0.02145
Day 1	Day 3	4943	0.01931
Day 1	Day 3	4944	0.01543
Day 1	Day 3	4945	0.02597
Day 1	Day 3	4946	0.02762
Day 1	Day 3	4947	0.03188
Day 1	Day 3	4948	0.04188
Day 1	Day 3	4949	0.06692
Day 1	Day 3	4950	0.0527
Day 1	Day 3	4951	0.04411
Day 1	Day 3	4952	0.03952
Day 1	Day 3	4953	0.04535
Day 1	Day 3	4954	0.03588
Day 1	Day 3	4955	0.02956
Day 1	Day 3	4956	0.02523
Day 1	Day 3	4957	0.0221
Day 1	Day 3	4958	0.02118
Day 1	Day 3	4959	0.02009
Day 1	Day 3	4960	0.01849
Day 1	Day 3	4961	0.03329
Day 1	Day 3	4962	0.02086
Day 1	Day 3	4963	0.02503
Day 1	Day 3	4964	0.01807
Day 1	Day 3	4965	0.01533
Day 1	Day 3	4966	0.01833
Day 1	Day 3	4967	0.03005
Day 1	Day 3	4968	0.02131
Day 1	Day 3	4969	0.02231
Day 1	Day 3	4970	0.02767
Day 1	Day 3	4971	0.02107
Day 1	Day 3	4972	0.02904
Day 1	Day 3	4973	0.01565
Day 1	Day 3	4974	0.02142
Day 1	Day 3	4975	0.02091
Day 1	Day 3	4976	0.02852
Day 1	Day 3	4977	0.05208
Day 1	Day 3	4978	0.05181
Day 1	Day 3	4979	0.06429
Day 1	Day 3	4980	0.05993
Day 1	Day 3	4981	0.05887
Day 1	Day 3	4982	0.04769
Day 1	Day 3	4983	0.03114
Day 1	Day 3	4984	0.03279
Day 1	Day 3	4985	0.02644
Day 1	Day 3	4986	0.02672
Day 1	Day 3	4987	0.01976
Day 1	Day 3	4988	0.01968
Day 1	Day 3	4989	0.01749
Day 1	Day 3	4990	0.02001
Day 1	Day 3	4991	0.02602
Day 1	Day 3	4992	0.01847
Day 1	Day 3	4993	0.0266
Day 1	Day 3	4994	0.0256
Day 1	Day 3	4995	0.01813
Day 1	Day 3	4996	0.0171
Day 1	Day 3	4997	0.01672
Day 1	Day 3	4998	0.01869
Day 1	Day 3	4999	0.01441
Day 1	Day 3	5000	0.01994
Day 1	Day 3	5001	0.02693
Day 1	Day 3	5002	0.02061
Day 1	Day 3	5003	0.01593
Day 1	Day 3	5004	0.01657
Day 1	Day 3	5005	0.02519
Day 1	Day 3	5006	0.03943
Day 1	Day 3	5007	0.094
Day 1	Day 3	5008	0.05625
Day 1	Day 3	5009	0.06868
Day 1	Day 3	5010	0.04327
Day 1	Day 3	5011	0.03529
Day 1	Day 3	5012	0.03031
Day 1	Day 3	5013	0.02513
Day 1	Day 3	5014	0.02241
Day 1	Day 3	5015	0.02306
Day 1	Day 3	5016	0.02239
Day 1	Day 3	5017	0.01815
Day 1	Day 3	5018	0.02448
Day 1	Day 3	5019	0.01962
Day 1	Day 3	5020	0.02518
Day 1	Day 3	5021	0.01944
Day 1	Day 3	5022	0.02491
Day 1	Day 3	5023	0.0272
Day 1	Day 3	5024	0.02404
Day 1	Day 3	5025	0.02101
Day 1	Day 3	5026	0.02297
Day 1	Day 3	5027	0.03083
Day 1	Day 3	5028	0.04104
Day 1	Day 3	5029	0.06046
Day 1	Day 3	5030	0.06917
Day 1	Day 3	5031	0.05105
Day 1	Day 3	5032	0.04742
Day 1	Day 3	5033	0.05733
Day 1	Day 3	5034	0.04822
Day 1	Day 3	5035	0.03581
Day 1	Day 3	5036	0.02656
Day 1	Day 3	5037	0.02437
Day 1	Day 3	5038	0.02749
Day 1	Day 3	5039	0.0244
Day 1	Day 3	5040	0.02407
Day 1	Day 3	5041	0.02116
Day 1	Day 3	5042	0.02229
Day 1	Day 3	5043	0.02601
Day 1	Day 3	5044	0.02157
Day 1	Day 3	5045	0.01833
Day 1	Day 3	5046	0.02036
Day 1	Day 3	5047	0.01828
Day 1	Day 3	5048	0.0209
Day 1	Day 3	5049	0.03011
Day 1	Day 3	5050	0.02564
Day 1	Day 3	5051	0.0286
Day 1	Day 3	5052	0.02888
Day 1	Day 3	5053	0.02147
Day 1	Day 3	5054	0.03324
Day 1	Day 3	5055	0.05152
Day 1	Day 3	5056	0.09341
Day 1	Day 3	5057	0.07859
Day 1	Day 3	5058	0.08401
Day 1	Day 3	5059	0.04706
Day 1	Day 3	5060	0.03712
Day 1	Day 3	5061	0.02962
Day 1	Day 3	5062	0.0277
Day 1	Day 3	5063	0.02621
Day 1	Day 3	5064	0.0256
Day 1	Day 3	5065	0.02547
Day 1	Day 3	5066	0.03154
Day 1	Day 3	5067	0.02395
Day 1	Day 3	5068	0.0215
Day 1	Day 3	5069	0.01322
Day 1	Day 3	5070	0.00957
Day 1	Day 3	5071	0.00719
Day 1	Day 3	5072	0.0048
Day 1	Day 3	5073	0.01299
Day 1	Day 3	5074	0.02395
Day 1	Day 3	5075	0.02689
Day 1	Day 3	5076	0.02535
Day 1	Day 3	5077	0.01982
Day 1	Day 3	5078	0.02858
Day 1	Day 3	5079	0.03657
Day 1	Day 3	5080	0.0692
Day 1	Day 3	5081	0.0748
Day 1	Day 3	5082	0.05277
Day 1	Day 3	5083	0.0538
Day 1	Day 3	5084	0.05046
Day 1	Day 3	5085	0.03775
Day 1	Day 3	5086	0.03318
Day 1	Day 3	5087	0.02978
Day 1	Day 3	5088	0.02762
Day 1	Day 3	5089	0.02541
Day 1	Day 3	5090	0.02719
Day 1	Day 3	5091	0.02512
Day 1	Day 3	5092	0.02677
Day 1	Day 3	5093	0.02137
Day 1	Day 3	5094	0.02496
Day 1	Day 3	5095	0.02187
Day 1	Day 3	5096	0.01792
Day 1	Day 3	5097	0.01505
Day 1	Day 3	5098	0.01912
Day 1	Day 3	5099	0.02138
Day 1	Day 3	5100	0.02586
Day 1	Day 3	5101	0.02883
Day 1	Day 3	5102	0.03498
Day 1	Day 3	5103	0.03268
Day 1	Day 3	5104	0.02331
Day 1	Day 3	5105	0.03978
Day 1	Day 3	5106	0.06213
Day 1	Day 3	5107	0.0865
Day 1	Day 3	5108	0.08537
Day 1	Day 3	5109	0.0537
Day 1	Day 3	5110	0.05236
Day 1	Day 3	5111	0.04758
Day 1	Day 3	5112	0.04251
Day 1	Day 3	5113	0.03895
Day 1	Day 3	5114	0.02853
Day 1	Day 3	5115	0.02726
Day 1	Day 3	5116	0.02472
Day 1	Day 3	5117	0.01926
Day 1	Day 3	5118	0.01575
Day 1	Day 3	5119	0.01796
Day 1	Day 3	5120	0.01888
Day 1	Day 3	5121	0.02093
Day 1	Day 3	5122	0.0214
Day 1	Day 3	5123	0.02623
Day 1	Day 3	5124	0.02617
Day 1	Day 3	5125	0.02507
Day 1	Day 3	5126	0.02488
Day 1	Day 3	5127	0.02208
Day 1	Day 3	5128	0.02805
Day 1	Day 3	5129	0.03203
Day 1	Day 3	5130	0.05443
Day 1	Day 3	5131	0.05847
Day 1	Day 3	5132	0.04296
Day 1	Day 3	5133	0.04327
Day 1	Day 3	5134	0.04194
Day 1	Day 3	5135	0.03603
Day 1	Day 3	5136	0.03337
Day 1	Day 3	5137	0.02578
Day 1	Day 3	5138	0.02401
Day 1	Day 3	5139	0.01695
Day 1	Day 3	5140	0.01519
Day 1	Day 3	5141	0.01851
Day 1	Day 3	5142	0.02329
Day 1	Day 3	5143	0.02209
Day 1	Day 3	5144	0.02104
Day 1	Day 3	5145	0.02524
Day 1	Day 3	5146	0.01821
Day 1	Day 3	5147	0.01956
Day 1	Day 3	5148	0.01948
Day 1	Day 3	5149	0.02062
Day 1	Day 3	5150	0.02714
Day 1	Day 3	5151	0.03345
Day 1	Day 3	5152	0.0309
Day 1	Day 3	5153	0.04447
Day 1	Day 3	5154	0.06109
Day 1	Day 3	5155	0.08611
Day 1	Day 3	5156	0.09373
Day 1	Day 3	5157	0.0698
Day 1	Day 3	5158	0.06643
Day 1	Day 3	5159	0.04975
Day 1	Day 3	5160	0.04123
Day 1	Day 3	5161	0.03939
Day 1	Day 3	5162	0.03136
Day 1	Day 3	5163	0.028
Day 1	Day 3	5164	0.0249
Day 1	Day 3	5165	0.03048
Day 1	Day 3	5166	0.0269
Day 1	Day 3	5167	0.02934
Day 1	Day 3	5168	0.02823
Day 1	Day 3	5169	0.02677
Day 1	Day 3	5170	0.02213
Day 1	Day 3	5171	0.02387
Day 1	Day 3	5172	0.02139
Day 1	Day 3	5173	0.02067
Day 1	Day 3	5174	0.0205
Day 1	Day 3	5175	0.02981
Day 1	Day 3	5176	0.03131
Day 1	Day 3	5177	0.03177
Day 1	Day 3	5178	0.0187
Day 1	Day 3	5179	0.02392
Day 1	Day 3	5180	0.04117
Day 1	Day 3	5181	0.06473
Day 1	Day 3	5182	0.07593
Day 1	Day 3	5183	0.03909
Day 1	Day 3	5184	0.05233
Day 1	Day 3	5185	0.0333
Day 1	Day 3	5186	0.02844
Day 1	Day 3	5187	0.02994
Day 1	Day 3	5188	0.02042
Day 1	Day 3	5189	0.01998
Day 1	Day 3	5190	0.02513
Day 1	Day 3	5191	0.01681
Day 1	Day 3	5192	0.01509
Day 1	Day 3	5193	0.01625
Day 1	Day 3	5194	0.01737
Day 1	Day 3	5195	0.02247
Day 1	Day 3	5196	0.01506
Day 1	Day 3	5197	0.01719
Day 1	Day 3	5198	0.01889
Day 1	Day 3	5199	0.01472
Day 1	Day 3	5200	0.01928
Day 1	Day 3	5201	0.01502
Day 1	Day 3	5202	0.01119
Day 1	Day 3	5203	0.0146
Day 1	Day 3	5204	0.01881
Day 1	Day 3	5205	0.02062
Day 1	Day 3	5206	0.01704
Day 1	Day 3	5207	0.01795
Day 1	Day 3	5208	0.02666
Day 1	Day 3	5209	0.04345
Day 1	Day 3	5210	0.05351
Day 1	Day 3	5211	0.06262
Day 1	Day 3	5212	0.05794
Day 1	Day 3	5213	0.05586
Day 1	Day 3	5214	0.04836
Day 1	Day 3	5215	0.03903
Day 1	Day 3	5216	0.03897
Day 1	Day 3	5217	0.03888
Day 1	Day 3	5218	0.02879
Day 1	Day 3	5219	0.02388
Day 1	Day 3	5220	0.02491
Day 1	Day 3	5221	0.02337
Day 1	Day 3	5222	0.021
Day 1	Day 3	5223	0.01924
Day 1	Day 3	5224	0.01822
Day 1	Day 3	5225	0.0237
Day 1	Day 3	5226	0.02879
Day 1	Day 3	5227	0.02279
Day 1	Day 3	5228	0.02485
Day 1	Day 3	5229	0.02496
Day 1	Day 3	5230	0.03239
Day 1	Day 3	5231	0.05054
Day 1	Day 3	5232	0.05735
Day 1	Day 3	5233	0.10651
Day 1	Day 3	5234	0.06477
Day 1	Day 3	5235	0.07765
Day 1	Day 3	5236	0.06653
Day 1	Day 3	5237	0.04798
Day 1	Day 3	5238	0.04424
Day 1	Day 3	5239	0.03513
Day 1	Day 3	5240	0.03481
Day 1	Day 3	5241	0.037
Day 1	Day 3	5242	0.03063
Day 1	Day 3	5243	0.02821
Day 1	Day 3	5244	0.02497
Day 1	Day 3	5245	0.03202
Day 1	Day 3	5246	0.02857
Day 1	Day 3	5247	0.02541
Day 1	Day 3	5248	0.02775
Day 1	Day 3	5249	0.02513
Day 1	Day 3	5250	0.02156
Day 1	Day 3	5251	0.02003
Day 1	Day 3	5252	0.02072
Day 1	Day 3	5253	0.02174
Day 1	Day 3	5254	0.02346
Day 1	Day 3	5255	0.03727
Day 1	Day 3	5256	0.04247
Day 1	Day 3	5257	0.02855
Day 1	Day 3	5258	0.04125
Day 1	Day 3	5259	0.07972
Day 1	Day 3	5260	0.05982
Day 1	Day 3	5261	0.06242
Day 1	Day 3	5262	0.04531
Day 1	Day 3	5263	0.04524
Day 1	Day 3	5264	0.03401
Day 1	Day 3	5265	0.02873
Day 1	Day 3	5266	0.02423
Day 1	Day 3	5267	0.02456
Day 1	Day 3	5268	0.02276
Day 1	Day 3	5269	0.02277
Day 1	Day 3	5270	0.02261
Day 1	Day 3	5271	0.02089
Day 1	Day 3	5272	0.01755
Day 1	Day 3	5273	0.0193
Day 1	Day 3	5274	0.01856
Day 1	Day 3	5275	0.02183
Day 1	Day 3	5276	0.02358
Day 1	Day 3	5277	0.01981
Day 1	Day 3	5278	0.02759
Day 1	Day 3	5279	0.027
Day 1	Day 3	5280	0.03213
Day 1	Day 3	5281	0.03931
Day 1	Day 3	5282	0.05264
Day 1	Day 3	5283	0.06122
Day 1	Day 3	5284	0.08943
Day 1	Day 3	5285	0.08639
Day 1	Day 3	5286	0.08318
Day 1	Day 3	5287	0.07208
Day 1	Day 3	5288	0.06569
Day 1	Day 3	5289	0.05496
Day 1	Day 3	5290	0.05092
Day 1	Day 3	5291	0.0398
Day 1	Day 3	5292	0.03795
Day 1	Day 3	5293	0.03254
Day 1	Day 3	5294	0.02538
Day 1	Day 3	5295	0.02524
Day 1	Day 3	5296	0.02594
Day 1	Day 3	5297	0.02476
Day 1	Day 3	5298	0.02711
Day 1	Day 3	5299	0.02158
Day 1	Day 3	5300	0.02424
Day 1	Day 3	5301	0.0254
Day 1	Day 3	5302	0.02269
Day 1	Day 3	5303	0.02755
Day 1	Day 3	5304	0.03342
Day 1	Day 3	5305	0.03046
Day 1	Day 3	5306	0.03377
Day 1	Day 3	5307	0.0399
Day 1	Day 3	5308	0.0501
Day 1	Day 3	5309	0.04904
Day 1	Day 3	5310	0.04869
Day 1	Day 3	5311	0.04247
Day 1	Day 3	5312	0.03729
Day 1	Day 3	5313	0.03683
Day 1	Day 3	5314	0.03008
Day 1	Day 3	5315	0.02865
Day 1	Day 3	5316	0.02694
Day 1	Day 3	5317	0.02072
Day 1	Day 3	5318	0.01972
Day 1	Day 3	5319	0.02015
Day 1	Day 3	5320	0.02489
Day 1	Day 3	5321	0.02028
Day 1	Day 3	5322	0.02176
Day 1	Day 3	5323	0.02073
Day 1	Day 3	5324	0.01669
Day 1	Day 3	5325	0.0196
Day 1	Day 3	5326	0.03053
Day 1	Day 3	5327	0.02203
Day 1	Day 3	5328	0.02541
Day 1	Day 3	5329	0.02296
Day 1	Day 3	5330	0.02302
Day 1	Day 3	5331	0.0177
Day 1	Day 3	5332	0.02123
Day 1	Day 3	5333	0.02134
Day 1	Day 3	5334	0.02461
Day 1	Day 3	5335	0.03848
Day 1	Day 3	5336	0.08667
Day 1	Day 3	5337	0.06574
Day 1	Day 3	5338	0.06496
Day 1	Day 3	5339	0.04255
Day 1	Day 3	5340	0.03983
Day 1	Day 3	5341	0.03576
Day 1	Day 3	5342	0.03087
Day 1	Day 3	5343	0.02909
Day 1	Day 3	5344	0.02676
Day 1	Day 3	5345	0.02534
Day 1	Day 3	5346	0.02006
Day 1	Day 3	5347	0.01729
Day 1	Day 3	5348	0.02951
Day 1	Day 3	5349	0.01919
Day 1	Day 3	5350	0.01686
Day 1	Day 3	5351	0.01577
Day 1	Day 3	5352	0.0154
Day 1	Day 3	5353	0.02157
Day 1	Day 3	5354	0.02309
Day 1	Day 3	5355	0.02153
Day 1	Day 3	5356	0.02304
Day 1	Day 3	5357	0.02819
Day 1	Day 3	5358	0.02929
Day 1	Day 3	5359	0.04369
Day 1	Day 3	5360	0.0648
Day 1	Day 3	5361	0.04745
Day 1	Day 3	5362	0.06061
Day 1	Day 3	5363	0.05294
Day 1	Day 3	5364	0.02832
Day 1	Day 3	5365	0.01911
Day 1	Day 3	5366	0.02053
Day 1	Day 3	5367	0.02112
Day 1	Day 3	5368	0.0175
Day 1	Day 3	5369	0.01813
Day 1	Day 3	5370	0.03826
Day 1	Day 3	5371	0.04594
Day 1	Day 3	5372	0.02562
Day 1	Day 3	5373	0.0186
Day 1	Day 3	5374	0.03751
Day 1	Day 3	5375	0.03366
Day 1	Day 3	5376	0.02295
Day 1	Day 3	5377	0.03414
Day 1	Day 3	5378	0.03719
Day 1	Day 3	5379	0.02059
Day 1	Day 3	5380	0.01965
Day 1	Day 3	5381	0.01489
Day 1	Day 3	5382	0.02371
Day 1	Day 3	5383	0.02068
Day 1	Day 3	5384	0.02126
Day 1	Day 3	5385	0.01275
Day 1	Day 3	5386	0.01906
Day 1	Day 3	5387	0.03513
Day 1	Day 3	5388	0.06006
Day 1	Day 3	5389	0.08639
Day 1	Day 3	5390	0.06997
Day 1	Day 3	5391	0.07223
Day 1	Day 3	5392	0.04543
Day 1	Day 3	5393	0.03524
Day 1	Day 3	5394	0.04102
Day 1	Day 3	5395	0.04206
Day 1	Day 3	5396	0.0371
Day 1	Day 3	5397	0.03206
Day 1	Day 3	5398	0.02581
Day 1	Day 3	5399	0.02869
Day 1	Day 3	5400	0.02813
Day 1	Day 3	5401	0.02499
Day 1	Day 3	5402	0.0267
Day 1	Day 3	5403	0.02191
Day 1	Day 3	5404	0.02273
Day 1	Day 3	5405	0.02218
Day 1	Day 3	5406	0.02234
Day 1	Day 3	5407	0.02095
Day 1	Day 3	5408	0.02001
Day 1	Day 3	5409	0.02625
Day 1	Day 3	5410	0.04138
Day 1	Day 3	5411	0.06219
Day 1	Day 3	5412	0.10913
Day 1	Day 3	5413	0.06547
Day 1	Day 3	5414	0.12285
Day 1	Day 3	5415	0.0546
Day 1	Day 3	5416	0.04586
Day 1	Day 3	5417	0.03991
Day 1	Day 3	5418	0.03208
Day 1	Day 3	5419	0.02646
Day 1	Day 3	5420	0.02104
Day 1	Day 3	5421	0.01707
Day 1	Day 3	5422	0.01924
Day 1	Day 3	5423	0.02401
Day 1	Day 3	5424	0.0236
Day 1	Day 3	5425	0.02217
Day 1	Day 3	5426	0.02052
Day 1	Day 3	5427	0.02898
Day 1	Day 3	5428	0.02256
Day 1	Day 3	5429	0.02171
Day 1	Day 3	5430	0.016
Day 1	Day 3	5431	0.01476
Day 1	Day 3	5432	0.02291
Day 1	Day 3	5433	0.0232
Day 1	Day 3	5434	0.0057
Day 1	Day 3	5435	0.01066
Day 1	Day 3	5436	0.04288
Day 1	Day 3	5437	0.04019
Day 1	Day 3	5438	0.0435
Day 1	Day 3	5439	0.03572
Day 1	Day 3	5440	0.02753
Day 1	Day 3	5441	0.02761
Day 1	Day 3	5442	0.02904
Day 1	Day 3	5443	0.02352
Day 1	Day 3	5444	0.02237
Day 1	Day 3	5445	0.02341
Day 1	Day 3	5446	0.03865
Day 1	Day 3	5447	0.03779
Day 1	Day 3	5448	0.03123
Day 1	Day 3	5449	0.02928
Day 1	Day 3	5450	0.02313
Day 1	Day 3	5451	0.02429
Day 1	Day 3	5452	0.02363
Day 1	Day 3	5453	0.02026
Day 1	Day 3	5454	0.0229
Day 1	Day 3	5455	0.01961
Day 1	Day 3	5456	0.02817
Day 1	Day 3	5457	0.03707
Day 1	Day 3	5458	0.05237
Day 1	Day 3	5459	0.0603
Day 1	Day 3	5460	0.06155
Day 1	Day 3	5461	0.05712
Day 1	Day 3	5462	0.04618
Day 1	Day 3	5463	0.043
Day 1	Day 3	5464	0.03237
Day 1	Day 3	5465	0.03315
Day 1	Day 3	5466	0.03429
Day 1	Day 3	5467	0.03043
Day 1	Day 3	5468	0.02688
Day 1	Day 3	5469	0.02238
Day 1	Day 3	5470	0.02332
Day 1	Day 3	5471	0.02429
Day 1	Day 3	5472	0.02382
Day 1	Day 3	5473	0.02354
Day 1	Day 3	5474	0.02555
Day 1	Day 3	5475	0.02259
Day 1	Day 3	5476	0.02931
Day 1	Day 3	5477	0.02091
Day 1	Day 3	5478	0.02336
Day 1	Day 3	5479	0.02628
Day 1	Day 3	5480	0.02232
Day 1	Day 3	5481	0.0257
Day 1	Day 3	5482	0.02584
Day 1	Day 3	5483	0.02461
Day 1	Day 3	5484	0.04547
Day 1	Day 3	5485	0.0629
Day 1	Day 3	5486	0.0597
Day 1	Day 3	5487	0.06883
Day 1	Day 3	5488	0.04463
Day 1	Day 3	5489	0.03963
Day 1	Day 3	5490	0.03662
Day 1	Day 3	5491	0.02977
Day 1	Day 3	5492	0.02657
Day 1	Day 3	5493	0.02474
Day 1	Day 3	5494	0.02257
Day 1	Day 3	5495	0.02131
Day 1	Day 3	5496	0.02293
Day 1	Day 3	5497	0.02528
Day 1	Day 3	5498	0.0198
Day 1	Day 3	5499	0.01793
Day 1	Day 3	5500	0.01641
Day 1	Day 3	5501	0.02493
Day 1	Day 3	5502	0.02371
Day 1	Day 3	5503	0.02193
Day 1	Day 3	5504	0.02159
Day 1	Day 3	5505	0.02916
Day 1	Day 3	5506	0.02881
Day 1	Day 3	5507	0.02444
Day 1	Day 3	5508	0.03663
Day 1	Day 3	5509	0.0578
Day 1	Day 3	5510	0.05397
Day 1	Day 3	5511	0.0402
Day 1	Day 3	5512	0.04637
Day 1	Day 3	5513	0.03727
Day 1	Day 3	5514	0.03192
Day 1	Day 3	5515	0.01936
Day 1	Day 3	5516	0.01732
Day 1	Day 3	5517	0.01707
Day 1	Day 3	5518	0.02042
Day 1	Day 3	5519	0.02213
Day 1	Day 3	5520	0.01926
Day 1	Day 3	5521	0.02147
Day 1	Day 3	5522	0.01909
Day 1	Day 3	5523	0.019
Day 1	Day 3	5524	0.01758
Day 1	Day 3	5525	0.01558
Day 1	Day 3	5526	0.01817
Day 1	Day 3	5527	0.01724
Day 1	Day 3	5528	0.01603
Day 1	Day 3	5529	0.01625
Day 1	Day 3	5530	0.01894
Day 1	Day 3	5531	0.02289
Day 1	Day 3	5532	0.02053
Day 1	Day 3	5533	0.01528
Day 1	Day 3	5534	0.0161
Day 1	Day 3	5535	0.01976
Day 1	Day 3	5536	0.03632
Day 1	Day 3	5537	0.05565
Day 1	Day 3	5538	0.04934
Day 1	Day 3	5539	0.03936
Day 1	Day 3	5540	0.04006
Day 1	Day 3	5541	0.03292
Day 1	Day 3	5542	0.02693
Day 1	Day 3	5543	0.02431
Day 1	Day 3	5544	0.02372
Day 1	Day 3	5545	0.02412
Day 1	Day 3	5546	0.01938
Day 1	Day 3	5547	0.02037
Day 1	Day 3	5548	0.02503
Day 1	Day 3	5549	0.01768
Day 1	Day 3	5550	0.01855
Day 1	Day 3	5551	0.0158
Day 1	Day 3	5552	0.01556
Day 1	Day 3	5553	0.01831
Day 1	Day 3	5554	0.01685
Day 1	Day 3	5555	0.01582
Day 1	Day 3	5556	0.0218
Day 1	Day 3	5557	0.01838
Day 1	Day 3	5558	0.02237
Day 1	Day 3	5559	0.02301
Day 1	Day 3	5560	0.02099
Day 1	Day 3	5561	0.01564
Day 1	Day 3	5562	0.0151
Day 1	Day 3	5563	0.02762
Day 1	Day 3	5564	0.04049
Day 1	Day 3	5565	0.06775
Day 1	Day 3	5566	0.06647
Day 1	Day 3	5567	0.06592
Day 1	Day 3	5568	0.04005
Day 1	Day 3	5569	0.04513
Day 1	Day 3	5570	0.04265
Day 1	Day 3	5571	0.03472
Day 1	Day 3	5572	0.0267
Day 1	Day 3	5573	0.02129
Day 1	Day 3	5574	0.01665
Day 1	Day 3	5575	0.02095
Day 1	Day 3	5576	0.02726
Day 1	Day 3	5577	0.03652
Day 1	Day 3	5578	0.03699
Day 1	Day 3	5579	0.02901
Day 1	Day 3	5580	0.02337
Day 1	Day 3	5581	0.02869
Day 1	Day 3	5582	0.02904
Day 1	Day 3	5583	0.02169
Day 1	Day 3	5584	0.02226
Day 1	Day 3	5585	0.02823
Day 1	Day 3	5586	0.02928
Day 1	Day 3	5587	0.02864
Day 1	Day 3	5588	0.03094
Day 1	Day 3	5589	0.0431
Day 1	Day 3	5590	0.05772
Day 1	Day 3	5591	0.06891
Day 1	Day 3	5592	0.05033
Day 1	Day 3	5593	0.03889
Day 1	Day 3	5594	0.03595
Day 1	Day 3	5595	0.02771
Day 1	Day 3	5596	0.02233
Day 1	Day 3	5597	0.0238
Day 1	Day 3	5598	0.02395
Day 1	Day 3	5599	0.02254
Day 1	Day 3	5600	0.02076
Day 1	Day 3	5601	0.02836
Day 1	Day 3	5602	0.02704
Day 1	Day 3	5603	0.01983
Day 1	Day 3	5604	0.02363
Day 1	Day 3	5605	0.01712
Day 1	Day 3	5606	0.02629
Day 1	Day 3	5607	0.02405
Day 1	Day 3	5608	0.02499
Day 1	Day 3	5609	0.03464
Day 1	Day 3	5610	0.03574
Day 1	Day 3	5611	0.05235
Day 1	Day 3	5612	0.07124
Day 1	Day 3	5613	0.10678
Day 1	Day 3	5614	0.09134
Day 1	Day 3	5615	0.10248
Day 1	Day 3	5616	0.05014
Day 1	Day 3	5617	0.05633
Day 1	Day 3	5618	0.04448
Day 1	Day 3	5619	0.03869
Day 1	Day 3	5620	0.0405
Day 1	Day 3	5621	0.04078
Day 1	Day 3	5622	0.0233
Day 1	Day 3	5623	0.03167
Day 1	Day 3	5624	0.02834
Day 1	Day 3	5625	0.02517
Day 1	Day 3	5626	0.02249
Day 1	Day 3	5627	0.02329
Day 1	Day 3	5628	0.01945
Day 1	Day 3	5629	0.01955
Day 1	Day 3	5630	0.02005
Day 1	Day 3	5631	0.021
Day 1	Day 3	5632	0.0257
Day 1	Day 3	5633	0.02763
Day 1	Day 3	5634	0.02442
Day 1	Day 3	5635	0.04197
Day 1	Day 3	5636	0.06317
Day 1	Day 3	5637	0.05017
Day 1	Day 3	5638	0.05881
Day 1	Day 3	5639	0.04126
Day 1	Day 3	5640	0.04838
Day 1	Day 3	5641	0.04254
Day 1	Day 3	5642	0.03395
Day 1	Day 3	5643	0.02957
Day 1	Day 3	5644	0.02829
Day 1	Day 3	5645	0.02331
Day 1	Day 3	5646	0.02134
Day 1	Day 3	5647	0.0271
Day 1	Day 3	5648	0.03989
Day 1	Day 3	5649	0.03137
Day 1	Day 3	5650	0.02635
Day 1	Day 3	5651	0.02321
Day 1	Day 3	5652	0.02525
Day 1	Day 3	5653	0.0254
Day 1	Day 3	5654	0.02272
Day 1	Day 3	5655	0.01887
Day 1	Day 3	5656	0.0266
Day 1	Day 3	5657	0.03275
Day 1	Day 3	5658	0.02148
Day 1	Day 3	5659	0.02715
Day 1	Day 3	5660	0.03802
Day 1	Day 3	5661	0.05323
Day 1	Day 3	5662	0.05034
Day 1	Day 3	5663	0.03411
Day 1	Day 3	5664	0.04462
Day 1	Day 3	5665	0.03312
Day 1	Day 3	5666	0.02547
Day 1	Day 3	5667	0.03464
Day 1	Day 3	5668	0.01834
Day 1	Day 3	5669	0.01796
Day 1	Day 3	5670	0.0241
Day 1	Day 3	5671	0.0205
Day 1	Day 3	5672	0.02064
Day 1	Day 3	5673	0.01421
Day 1	Day 3	5674	0.02206
Day 1	Day 3	5675	0.02718
Day 1	Day 3	5676	0.02192
Day 1	Day 3	5677	0.02537
Day 1	Day 3	5678	0.0216
Day 1	Day 3	5679	0.01437
Day 1	Day 3	5680	0.01234
Day 1	Day 3	5681	0.01888
Day 1	Day 3	5682	0.01305
Day 1	Day 3	5683	0.01965
Day 1	Day 3	5684	0.03713
Day 1	Day 3	5685	0.05509
Day 1	Day 3	5686	0.0699
Day 1	Day 3	5687	0.06133
Day 1	Day 3	5688	0.07465
Day 1	Day 3	5689	0.03843
Day 1	Day 3	5690	0.03387
Day 1	Day 3	5691	0.03136
Day 1	Day 3	5692	0.02838
Day 1	Day 3	5693	0.02791
Day 1	Day 3	5694	0.02227
Day 1	Day 3	5695	0.01783
Day 1	Day 3	5696	0.02173
Day 1	Day 3	5697	0.02093
Day 1	Day 3	5698	0.02217
Day 1	Day 3	5699	0.02217
Day 1	Day 3	5700	0.02686
Day 1	Day 3	5701	0.02122
Day 1	Day 3	5702	0.02126
Day 1	Day 3	5703	0.03209
Day 1	Day 3	5704	0.02419
Day 1	Day 3	5705	0.02779
Day 1	Day 3	5706	0.03039
Day 1	Day 3	5707	0.02249
Day 1	Day 3	5708	0.02545
Day 1	Day 3	5709	0.03611
Day 1	Day 3	5710	0.0937
Day 1	Day 3	5711	0.07336
Day 1	Day 3	5712	0.07566
Day 1	Day 3	5713	0.04655
Day 1	Day 3	5714	0.04935
Day 1	Day 3	5715	0.03814
Day 1	Day 3	5716	0.03708
Day 1	Day 3	5717	0.03552
Day 1	Day 3	5718	0.03246
Day 1	Day 3	5719	0.03745
Day 1	Day 3	5720	0.03617
Day 1	Day 3	5721	0.02805
Day 1	Day 3	5722	0.02876
Day 1	Day 3	5723	0.02729
Day 1	Day 3	5724	0.02402
Day 1	Day 3	5725	0.0239
Day 1	Day 3	5726	0.02991
Day 1	Day 3	5727	0.03022
Day 1	Day 3	5728	0.0248
Day 1	Day 3	5729	0.02586
Day 1	Day 3	5730	0.02963
Day 1	Day 3	5731	0.03378
Day 1	Day 3	5732	0.04243
Day 1	Day 3	5733	0.06626
Day 1	Day 3	5734	0.1079
Day 1	Day 3	5735	0.0713
Day 1	Day 3	5736	0.07881
Day 1	Day 3	5737	0.05659
Day 1	Day 3	5738	0.05912
Day 1	Day 3	5739	0.04749
Day 1	Day 3	5740	0.03806
Day 1	Day 3	5741	0.04461
Day 1	Day 3	5742	0.03906
Day 1	Day 3	5743	0.03238
Day 1	Day 3	5744	0.02426
Day 1	Day 3	5745	0.02281
Day 1	Day 3	5746	0.02242
Day 1	Day 3	5747	0.03067
Day 1	Day 3	5748	0.02669
Day 1	Day 3	5749	0.02379
Day 1	Day 3	5750	0.02443
Day 1	Day 3	5751	0.02212
Day 1	Day 3	5752	0.02149
Day 1	Day 3	5753	0.02491
Day 1	Day 3	5754	0.02467
Day 1	Day 3	5755	0.02
Day 1	Day 3	5756	0.02343
Day 1	Day 3	5757	0.03001
Day 1	Day 3	5758	0.03906
Day 1	Day 3	5759	0.07044
Day 1	Day 3	5760	0.03866
Day 1	Day 3	5761	0.04455
Day 1	Day 3	5762	0.04383
Day 1	Day 3	5763	0.03861
Day 1	Day 3	5764	0.04
Day 1	Day 3	5765	0.02888
Day 1	Day 3	5766	0.02962
Day 1	Day 3	5767	0.02817
Day 1	Day 3	5768	0.02514
Day 1	Day 3	5769	0.0217
Day 1	Day 3	5770	0.02011
Day 1	Day 3	5771	0.02107
Day 1	Day 3	5772	0.01728
Day 1	Day 3	5773	0.01446
Day 1	Day 3	5774	0.01259
Day 1	Day 3	5775	0.01364
Day 1	Day 3	5776	0.02166
Day 1	Day 3	5777	0.01715
Day 1	Day 3	5778	0.01942
Day 1	Day 3	5779	0.03115
Day 1	Day 3	5780	0.01824
Day 1	Day 3	5781	0.01802
Day 1	Day 3	5782	0.02216
Day 1	Day 3	5783	0.02493
Day 1	Day 3	5784	0.01736
Day 1	Day 3	5785	0.04224
Day 1	Day 3	5786	0.04265
Day 1	Day 3	5787	0.09004
Day 1	Day 3	5788	0.07083
Day 1	Day 3	5789	0.06137
Day 1	Day 3	5790	0.04528
Day 1	Day 3	5791	0.0451
Day 1	Day 3	5792	0.05001
Day 1	Day 3	5793	0.03792
Day 1	Day 3	5794	0.03629
Day 1	Day 3	5795	0.02915
Day 1	Day 3	5796	0.031
Day 1	Day 3	5797	0.02363
Day 1	Day 3	5798	0.02167
Day 1	Day 3	5799	0.02663
Day 1	Day 3	5800	0.0299
Day 1	Day 3	5801	0.0266
Day 1	Day 3	5802	0.02098
Day 1	Day 3	5803	0.02532
Day 1	Day 3	5804	0.01667
Day 1	Day 3	5805	0.01977
Day 1	Day 3	5806	0.02115
Day 1	Day 3	5807	0.02476
Day 1	Day 3	5808	0.0288
Day 1	Day 3	5809	0.04343
Day 1	Day 3	5810	0.03548
Day 1	Day 3	5811	0.03735
Day 1	Day 3	5812	0.05392
Day 1	Day 3	5813	0.07085
Day 1	Day 3	5814	0.05574
[truncated: 6,097 more rows]

## Sheet: Fig 3F Day
Strain name_day	PSNR
ZIM_20210407	18.7704
ZIM_20210407	17.6228
ZIM_20210407	19.0556
ZIM_20210407	19.4722
ZIM_20210407	21.1193
ZIM_20210407	21.5461
ZIM_20210407	21.1505
ZIM_20210407	22.2785
ZIM_20210407	24.1082
ZIM_20210407	23.2922
ZIM_20210407	24.4395
ZIM_20210407	22.6631
ZIM_20210407	21.9266
ZIM_20210407	23.8436
ZIM_20210407	24.9028
ZIM_20210407	22.1373
ZIM_20210407	22.9267
ZIM_20210407	22.6239
ZIM_20210407	23.9184
ZIM_20210407	23.5757
ZIM_20210407	23.1367
ZIM_20210407	23.0626
ZIM_20210407	20.6145
ZIM_20210407	23.6982
ZIM_20210407	18.7786
ZIM_20210407	23.123
ZIM_20210407	20.6066
ZIM_20210407	20.4849
ZIM_20210407	20.4767
ZIM_20210407	19.4291
ZIM_20210407	21.8115
ZIM_20210407	20.9025
ZIM_20210407	23.6236
ZIM_20210407	21.5497
ZIM_20210407	21.0398
ZIM_20210407	23.3702
ZIM_20210407	23.6077
ZIM_20210407	23.6454
ZIM_20210407	24.0357
ZIM_20210407	22.689
ZIM_20210407	22.3914
ZIM_20210407	21.9341
ZIM_20210407	23.2416
ZIM_20210407	24.6776
ZIM_20210407	24.0982
ZIM_20210407	21.5047
ZIM_20210407	22.3999
ZIM_20210407	22.6606
ZIM_20210407	22.9773
ZIM_20210407	20.5599
ZIM_20210407	18.7169
ZIM_20210407	21.7358
ZIM_20210407	19.3088
ZIM_20210407	20.1942
ZIM_20210407	22.46
ZIM_20210407	21.6409
ZIM_20210407	21.5658
ZIM_20210407	22.8056
ZIM_20210407	24.2985
ZIM_20210407	24.0782
ZIM_20210407	24.0303
ZIM_20210407	22.3493
ZIM_20210407	22.4232
ZIM_20210407	20.9812
ZIM_20210407	21.4037
ZIM_20210407	23.217
ZIM_20210407	23.265
ZIM_20210407	22.7956
ZIM_20210407	21.7885
ZIM_20210407	22.0687
ZIM_20210407	23.0198
ZIM_20210407	21.1326
ZIM_20210407	20.2343
ZIM_20210407	22.6627
ZIM_20210407	20.757
ZIM_20210407	21.4925
ZIM_20210407	19.2873
ZIM_20210407	21.5542
ZIM_20210407	20.0731
ZIM_20210407	21.3496
ZIM_20210407	20.5565
ZIM_20210407	19.756
ZIM_20210407	22.4547
ZIM_20210407	21.0694
ZIM_20210407	21.5475
ZIM_20210407	22.2857
ZIM_20210407	24.0186
ZIM_20210407	21.7077
ZIM_20210407	23.4202
ZIM_20210407	23.613
ZIM_20210407	22.8877
ZIM_20210407	24.7591
ZIM_20210407	22.5926
ZIM_20210407	22.387
ZIM_20210407	24.6582
ZIM_20210407	23.6816
ZIM_20210407	27.5642
ZIM_20210407	29.0691
ZIM_20210407	27.2501
ZIM_20210407	26.0826
ZIM_20210407	28.6814
ZIM_20210407	26.6948
ZIM_20210407	26.3559
ZIM_20210407	26.6194
ZIM_20210407	24.4975
ZIM_20210407	22.6365
ZIM_20210407	24.2698
ZIM_20210407	19.6826
ZIM_20210407	22.9086
ZIM_20210407	22.5307
ZIM_20210407	21.5246
ZIM_20210407	24.7776
ZIM_20210407	23.6667
ZIM_20210407	23.901
ZIM_20210407	21.6555
ZIM_20210407	24.7913
ZIM_20210407	21.7373
ZIM_20210407	22.2729
ZIM_20210407	22.1533
ZIM_20210407	25.1914
ZIM_20210407	22.7028
ZIM_20210407	23.291
ZIM_20210407	21.6791
ZIM_20210407	23.264
ZIM_20210407	24.0167
ZIM_20210407	23.2738
ZIM_20210407	21.4285
ZIM_20210407	22.342
ZIM_20210407	23.9062
ZIM_20210407	23.7678
ZIM_20210407	20.4862
ZIM_20210407	20.1368
ZIM_20210407	22.1341
ZIM_20210407	20.8261
ZIM_20210407	23.0348
ZIM_20210407	20.1517
ZIM_20210407	22.8358
ZIM_20210407	21.9911
ZIM_20210407	22.3741
ZIM_20210407	22.3151
ZIM_20210407	21.244
ZIM_20210407	22.7903
ZIM_20210407	24.091
ZIM_20210407	21.8036
ZIM_20210407	21.5389
ZIM_20210407	24.2693
ZIM_20210407	23.3741
ZIM_20210407	23.2091
ZIM_20210407	24.7636
ZIM_20210407	23.3184
ZIM_20210407	21.8344
ZIM_20210407	20.6794
ZIM_20210407	21.7963
ZIM_20210407	21.9755
ZIM_20210407	19.3606
ZIM_20210407	19.4478
ZIM_20210407	19.2192
ZIM_20210407	20.9488
ZIM_20210407	20.5451
ZIM_20210407	20.5686
ZIM_20210407	22.9536
ZIM_20210407	24.0451
ZIM_20210407	24.4137
ZIM_20210407	25.3456
ZIM_20210407	25.1189
ZIM_20210407	27.3335
ZIM_20210407	28.5164
ZIM_20210407	29.3328
ZIM_20210407	30.1375
ZIM_20210407	30.5121
ZIM_20210407	29.0507
ZIM_20210407	27.7211
ZIM_20210407	27.3846
ZIM_20210407	26.5507
ZIM_20210407	26.9052
ZIM_20210407	28.582
ZIM_20210407	26.81
ZIM_20210407	25.0909
ZIM_20210407	26.4735
ZIM_20210407	27.3815
ZIM_20210407	26.9936
ZIM_20210407	24.9489
ZIM_20210407	25.2414
ZIM_20210407	23.7568
ZIM_20210407	22.1632
ZIM_20210407	21.8966
ZIM_20210407	23.2004
ZIM_20210407	20.9656
ZIM_20210407	24.3842
ZIM_20210407	25.2893
ZIM_20210407	25.3826
ZIM_20210407	25.6926
ZIM_20210407	27.2617
ZIM_20210407	28.2274
ZIM_20210407	29.1504
ZIM_20210407	30.141
ZIM_20210407	31.531
ZIM_20210407	33.2626
ZIM_20210407	32.9933
ZIM_20210407	31.9293
ZIM_20210407	30.3394
ZIM_20210407	30.0556
ZIM_20210407	29.3393
ZIM_20210407	30.4277
ZIM_20210407	30.3584
ZIM_20210407	28.2999
ZIM_20210407	28.5685
ZIM_20210407	29.175
ZIM_20210407	32.33
ZIM_20210407	32.1077
ZIM_20210407	28.0612
ZIM_20210407	26.9428
ZIM_20210407	24.4221
ZIM_20210407	23.1295
ZIM_20210407	19.9406
ZIM_20210407	19.2092
ZIM_20210407	19.5072
ZIM_20210407	21.7079
ZIM_20210407	23.0892
ZIM_20210407	23.2502
ZIM_20210407	25.7821
ZIM_20210407	23.3594
ZIM_20210407	23.5775
ZIM_20210407	22.3647
ZIM_20210407	21.7026
ZIM_20210407	22.7885
ZIM_20210407	23.729
ZIM_20210407	24.1895
ZIM_20210407	24.3827
ZIM_20210407	24.1182
ZIM_20210407	23.1885
ZIM_20210407	25.8559
ZIM_20210407	24.1164
ZIM_20210407	24.168
ZIM_20210407	25.1511
ZIM_20210407	22.51
ZIM_20210407	21.8941
ZIM_20210407	22.9307
ZIM_20210407	22.479
ZIM_20210407	21.4164
ZIM_20210407	21.0396
ZIM_20210407	20.565
ZIM_20210407	20.7758
ZIM_20210407	22.3752
ZIM_20210407	24.1818
ZIM_20210407	21.6464
ZIM_20210407	24.4444
ZIM_20210407	23.9452
ZIM_20210407	25.4348
ZIM_20210407	26.5276
ZIM_20210407	27.9226
ZIM_20210407	28.7119
ZIM_20210407	29.0287
ZIM_20210407	28.845
ZIM_20210407	29.783
ZIM_20210407	30.1259
ZIM_20210407	28.9045
ZIM_20210407	28.7132
ZIM_20210407	27.3925
ZIM_20210407	27.2546
ZIM_20210407	26.8863
ZIM_20210407	26.7834
ZIM_20210407	26.2444
ZIM_20210407	26.1324
ZIM_20210407	25.2905
ZIM_20210407	25.8388
ZIM_20210407	24.8521
ZIM_20210407	23.4701
ZIM_20210407	22.8432
ZIM_20210407	20.8397
ZIM_20210407	21.0773
ZIM_20210407	23.0687
ZIM_20210407	23.5748
ZIM_20210407	24.0399
ZIM_20210407	25.6198
ZIM_20210407	26.7522
ZIM_20210407	27.2825
ZIM_20210407	27.8304
ZIM_20210407	27.8895
ZIM_20210407	29.5019
ZIM_20210407	29.4998
ZIM_20210407	28.5867
ZIM_20210407	30.3609
ZIM_20210407	31.2242
ZIM_20210407	32.2747
ZIM_20210407	31.9045
ZIM_20210407	30.4864
ZIM_20210407	29.8548
ZIM_20210407	28.2695
ZIM_20210407	28.1558
ZIM_20210407	28.6282
ZIM_20210407	26.9817
ZIM_20210407	27.8357
ZIM_20210407	27.1698
ZIM_20210407	26.7596
ZIM_20210407	27.8168
ZIM_20210407	26.8032
ZIM_20210407	25.9209
ZIM_20210407	24.4441
ZIM_20210407	23.0565
ZIM_20210407	18.1984
ZIM_20210407	20.7677
ZIM_20210407	17.5723
ZIM_20210407	19.9353
ZIM_20210407	18.474
ZIM_20210407	19.7677
ZIM_20210407	19.9356
ZIM_20210407	20.563
ZIM_20210407	24.8317
ZIM_20210407	23.4616
ZIM_20210407	22.1575
ZIM_20210407	22.7019
ZIM_20210407	23.3805
ZIM_20210407	21.8937
ZIM_20210407	22.0264
ZIM_20210407	22.1693
ZIM_20210407	21.0907
ZIM_20210407	23.2033
ZIM_20210407	25.9036
ZIM_20210407	23.8084
ZIM_20210407	23.4721
ZIM_20210407	21.9096
ZIM_20210407	24.2094
ZIM_20210407	22.1311
ZIM_20210407	22.8386
ZIM_20210407	25.2407
ZIM_20210407	23.3263
ZIM_20210407	22.9546
ZIM_20210407	20.9368
ZIM_20210407	20.1929
ZIM_20210407	19.1753
ZIM_20210407	19.6429
ZIM_20210407	19.4154
ZIM_20210407	20.412
ZIM_20210407	20.1364
ZIM_20210407	19.4246
ZIM_20210407	21.42
ZIM_20210407	21.8184
ZIM_20210407	18.699
ZIM_20210407	21.6067
ZIM_20210407	21.947
ZIM_20210407	22.7693
ZIM_20210407	23.6086
ZIM_20210407	22.4252
ZIM_20210407	23.1605
ZIM_20210407	22.822
ZIM_20210407	21.6847
ZIM_20210407	23.9801
ZIM_20210407	22.9729
ZIM_20210407	24.9235
ZIM_20210407	23.5929
ZIM_20210407	23.6063
ZIM_20210407	23.5763
ZIM_20210407	21.8387
ZIM_20210407	21.7196
ZIM_20210407	22.1334
ZIM_20210407	25.0726
ZIM_20210407	20.7173
ZIM_20210407	22.0236
ZIM_20210407	21.3439
ZIM_20210407	20.5634
ZIM_20210407	21.1267
ZIM_20210407	20.3864
ZIM_20210407	22.7412
ZIM_20210407	25.5921
ZIM_20210407	25.1929
ZIM_20210407	24.357
ZIM_20210407	23.8911
ZIM_20210407	24.6623
ZIM_20210407	22.4143
ZIM_20210407	24.5787
ZIM_20210407	26.1595
ZIM_20210407	24.0598
ZIM_20210407	24.3028
ZIM_20210407	25.9493
ZIM_20210407	23.7605
ZIM_20210407	22.4989
ZIM_20210407	22.2836
ZIM_20210407	21.7245
ZIM_20210407	21.2014
ZIM_20210407	21.5252
ZIM_20210407	21.5563
ZIM_20210407	20.7653
ZIM_20210407	21.8793
ZIM_20210407	21.6842
ZIM_20210407	22.3801
ZIM_20210407	20.3208
ZIM_20210407	21.1405
ZIM_20210407	22.6551
ZIM_20210407	23.4795
ZIM_20210407	22.2393
ZIM_20210407	24.5492
ZIM_20210407	22.3919
ZIM_20210407	24.7732
ZIM_20210407	24.021
ZIM_20210407	24.3578
ZIM_20210407	25.58
ZIM_20210407	24.6308
ZIM_20210407	23.7034
ZIM_20210407	23.3838
ZIM_20210407	23.1622
ZIM_20210407	22.0157
ZIM_20210407	22.6959
ZIM_20210407	21.1106
ZIM_20210407	22.3516
ZIM_20210407	21.6948
ZIM_20210407	19.8272
ZIM_20210407	21.1845
ZIM_20210407	22.6121
ZIM_20210407	19.9471
ZIM_20210407	20.2035
ZIM_20210407	19.6212
ZIM_20210407	20.838
ZIM_20210407	22.8985
ZIM_20210407	22.3924
ZIM_20210407	22.5773
ZIM_20210407	25.2044
ZIM_20210407	25.2194
ZIM_20210407	24.8427
ZIM_20210407	23.2469
ZIM_20210407	23.6222
ZIM_20210407	23.552
ZIM_20210407	23.4561
ZIM_20210407	21.6238
ZIM_20210407	24.7749
ZIM_20210407	23.4876
ZIM_20210407	23.6963
ZIM_20210407	21.9516
ZIM_20210407	24.7913
ZIM_20210407	23.5284
ZIM_20210407	22.9332
ZIM_20210407	21.344
ZIM_20210407	20.1525
ZIM_20210407	21.1643
ZIM_20210407	20.6195
ZIM_20210407	20.0935
ZIM_20210407	22.6148
ZIM_20210407	19.46
ZIM_20210407	22.205
ZIM_20210407	21.2877
ZIM_20210407	21.5595
ZIM_20210407	22.5691
ZIM_20210407	23.7765
ZIM_20210407	22.0086
ZIM_20210407	23.2765
ZIM_20210407	22.1451
ZIM_20210407	22.6319
ZIM_20210407	23.2358
ZIM_20210407	23.8018
ZIM_20210407	22.5008
ZIM_20210407	25.9519
ZIM_20210407	24.8809
ZIM_20210407	24.1481
ZIM_20210407	23.5779
ZIM_20210407	24.1062
ZIM_20210407	23.7354
ZIM_20210407	22.9896
ZIM_20210407	21.0036
ZIM_20210407	22.5384
ZIM_20210407	19.2315
ZIM_20210407	21.4051
ZIM_20210407	21.7654
ZIM_20210407	23.2214
ZIM_20210407	22.5411
ZIM_20210407	25.2553
ZIM_20210407	25.1459
ZIM_20210407	26.1871
ZIM_20210407	23.8517
ZIM_20210407	23.7104
ZIM_20210407	20.9476
ZIM_20210407	23.3789
ZIM_20210407	23.9571
ZIM_20210407	25.7742
ZIM_20210407	25.208
ZIM_20210407	24.8645
ZIM_20210407	25.1341
ZIM_20210407	23.9379
ZIM_20210407	24.5411
ZIM_20210407	27.0458
ZIM_20210407	24.4788
ZIM_20210407	22.874
ZIM_20210407	21.5961
ZIM_20210407	19.6948
ZIM_20210407	20.22
ZIM_20210407	20.5334
ZIM_20210407	20.9553
ZIM_20210407	18.5306
ZIM_20210407	20.0482
ZIM_20210407	21.8291
ZIM_20210407	23.7048
ZIM_20210407	21.7488
ZIM_20210407	23.5159
ZIM_20210407	24.6256
ZIM_20210407	24.8476
ZIM_20210407	24.8705
ZIM_20210407	24.6012
ZIM_20210407	24.7677
ZIM_20210407	24.8031
ZIM_20210407	26.6627
ZIM_20210407	23.8565
ZIM_20210407	24.6095
ZIM_20210407	22.9818
ZIM_20210407	24.9396
ZIM_20210407	22.2088
ZIM_20210407	21.7793
ZIM_20210407	27.8821
ZIM_20210407	26.7691
ZIM_20210407	30.1271
ZIM_20210407	29.038
ZIM_20210407	28.6895
ZIM_20210407	28.466
ZIM_20210407	28.4333
ZIM_20210407	25.0455
ZIM_20210407	21.8465
ZIM_20210407	21.2167
ZIM_20210407	21.109
ZIM_20210407	19.5529
ZIM_20210407	21.1833
ZIM_20210407	20.1685
ZIM_20210407	21.9482
ZIM_20210407	21.5655
ZIM_20210407	20.8067
ZIM_20210407	23.1031
ZIM_20210407	24.9646
ZIM_20210407	24.9478
ZIM_20210407	23.5076
ZIM_20210407	25.4722
ZIM_20210407	26.9704
ZIM_20210407	28.4928
ZIM_20210407	28.3284
ZIM_20210407	28.069
ZIM_20210407	27.5741
ZIM_20210407	27.5965
ZIM_20210407	28.5967
ZIM_20210407	29.1968
ZIM_20210407	27.4697
ZIM_20210407	27.573
ZIM_20210407	27.8189
ZIM_20210407	29.5926
ZIM_20210407	27.2479
ZIM_20210407	27.3926
ZIM_20210407	24.5346
ZIM_20210407	22.8886
ZIM_20210407	20.9589
ZIM_20210407	21.1443
ZIM_20210407	21.6964
ZIM_20210407	20.2977
ZIM_20210407	21.6367
ZIM_20210407	23.3852
ZIM_20210407	22.2876
ZIM_20210407	25.2779
ZIM_20210407	25.7227
ZIM_20210407	25.7034
ZIM_20210407	26.6171
ZIM_20210407	27.1983
ZIM_20210407	28.4601
ZIM_20210407	29.1896
ZIM_20210407	29.8511
ZIM_20210407	29.2857
ZIM_20210407	30.0737
ZIM_20210407	29.5524
ZIM_20210407	28.6308
ZIM_20210407	30.0864
ZIM_20210407	30.3589
ZIM_20210407	29.5492
ZIM_20210407	28.2121
ZIM_20210407	30.3884
ZIM_20210407	28.7171
ZIM_20210407	28.5398
ZIM_20210407	26.9261
ZIM_20210407	24.0822
ZIM_20210407	22.3018
ZIM_20210407	20.5984
ZIM_20210407	20.4991
ZIM_20210407	20.7394
ZIM_20210407	21.9648
ZIM_20210407	25.5121
ZIM_20210407	26.8752
ZIM_20210407	26.8482
ZIM_20210407	28.4202
ZIM_20210407	25.8343
ZIM_20210407	22.869
ZIM_20210407	25.0976
ZIM_20210407	26.3379
ZIM_20210407	26.3215
ZIM_20210407	26.104
ZIM_20210407	26.1751
ZIM_20210407	27.0066
ZIM_20210407	25.5944
ZIM_20210407	26.6887
ZIM_20210407	24.2909
ZIM_20210407	27.2687
ZIM_20210407	27.9359
ZIM_20210407	24.8869
ZIM_20210407	26.1448
ZIM_20210407	21.5244
ZIM_20210407	21.7074
ZIM_20210407	21.4971
ZIM_20210407	20.039
ZIM_20210407	20.086
ZIM_20210407	20.3983
ZIM_20210407	18.1888
ZIM_20210407	19.3599
ZIM_20210407	21.8062
ZIM_20210407	20.2968
ZIM_20210407	22.0786
ZIM_20210407	21.0358
ZIM_20210407	22.1338
ZIM_20210407	22.9886
ZIM_20210407	21.5102
ZIM_20210407	23.1858
ZIM_20210407	23.7752
ZIM_20210407	23.2459
ZIM_20210407	24.2761
ZIM_20210407	22.9083
ZIM_20210407	22.5972
ZIM_20210407	23.3256
ZIM_20210407	22.7527
ZIM_20210407	22.2794
ZIM_20210407	21.1145
ZIM_20210407	22.7069
ZIM_20210407	22.3645
ZIM_20210407	22.3135
ZIM_20210407	21.6797
ZIM_20210407	23.4078
ZIM_20210407	20.3787
ZIM_20210407	20.7092
ZIM_20210407	19.3604
ZIM_20210407	21.897
ZIM_20210407	19.7007
ZIM_20210407	19.7243
ZIM_20210407	20.907
ZIM_20210407	20.7453
ZIM_20210407	21.2014
ZIM_20210407	21.3244
ZIM_20210407	21.2827
ZIM_20210407	23.9677
ZIM_20210407	21.738
ZIM_20210407	23.0887
ZIM_20210407	21.3962
ZIM_20210407	24.7943
ZIM_20210407	24.5034
ZIM_20210407	24.2681
ZIM_20210407	23.6865
ZIM_20210407	22.2485
ZIM_20210407	25.9682
ZIM_20210407	26.9434
ZIM_20210407	26.3094
ZIM_20210407	25.2047
ZIM_20210407	25.0295
ZIM_20210407	26.2604
ZIM_20210407	23.9175
ZIM_20210407	24.2182
ZIM_20210407	21.0215
ZIM_20210407	19.3927
ZIM_20210407	20.0521
ZIM_20210407	21.5211
ZIM_20210407	20.9185
ZIM_20210407	18.6779
ZIM_20210407	20.248
ZIM_20210407	21.6619
ZIM_20210407	21.8799
ZIM_20210407	22.5329
ZIM_20210407	24.1354
ZIM_20210407	23.5537
ZIM_20210407	25.3166
ZIM_20210407	25.6502
ZIM_20210407	25.3355
ZIM_20210407	23.5742
ZIM_20210407	25.0493
ZIM_20210407	24.0541
ZIM_20210407	25.0116
ZIM_20210407	22.4472
ZIM_20210407	21.4459
ZIM_20210407	22.7832
ZIM_20210407	22.5626
ZIM_20210407	22.7298
ZIM_20210407	22.2487
ZIM_20210407	21.1481
ZIM_20210407	21.7568
ZIM_20210407	20.6967
ZIM_20210407	19.8192
ZIM_20210407	22.2738
ZIM_20210407	22.5999
ZIM_20210407	21.337
ZIM_20210407	21.5221
ZIM_20210407	23.2826
ZIM_20210407	21.6473
ZIM_20210407	22.5598
ZIM_20210407	22.7468
ZIM_20210407	22.9206
ZIM_20210407	22.8766
ZIM_20210407	22.2243
ZIM_20210407	23.926
ZIM_20210407	24.2544
ZIM_20210407	24.7077
ZIM_20210407	26.0036
ZIM_20210407	23.1736
ZIM_20210407	23.9298
ZIM_20210407	24.9043
ZIM_20210407	23.4916
ZIM_20210407	22.5468
ZIM_20210407	22.8162
ZIM_20210407	23.7884
ZIM_20210407	22.4358
ZIM_20210407	19.3578
ZIM_20210407	21.4862
ZIM_20210407	19.4241
ZIM_20210407	20.151
ZIM_20210407	20.0613
ZIM_20210407	20.4636
ZIM_20210407	20.5428
ZIM_20210407	22.5906
ZIM_20210407	21.3368
ZIM_20210407	21.5385
ZIM_20210407	21.2385
ZIM_20210407	20.5995
ZIM_20210407	24.9147
ZIM_20210407	24.364
ZIM_20210407	23.9725
ZIM_20210407	23.0909
ZIM_20210407	22.5575
ZIM_20210407	26.3752
ZIM_20210407	24.4333
ZIM_20210407	21.978
ZIM_20210407	22.2284
ZIM_20210407	21.3918
ZIM_20210407	23.9451
ZIM_20210407	21.2754
ZIM_20210407	19.8727
ZIM_20210407	19.8788
ZIM_20210407	20.7668
ZIM_20210407	20.2486
ZIM_20210407	20.8424
ZIM_20210407	20.0495
ZIM_20210407	21.0032
ZIM_20210407	19.9416
ZIM_20210407	21.5402
ZIM_20210407	21.6736
ZIM_20210407	22.0935
ZIM_20210407	22.0469
ZIM_20210407	22.8046
ZIM_20210407	24.0878
ZIM_20210407	25.5902
ZIM_20210407	23.2191
ZIM_20210407	24.2036
ZIM_20210407	24.5212
ZIM_20210407	24.612
ZIM_20210407	27.2458
ZIM_20210407	25.8928
ZIM_20210407	23.1975
ZIM_20210407	25.6518
ZIM_20210407	24.4403
ZIM_20210407	24.4133
ZIM_20210407	22.7818
ZIM_20210407	21.2329
ZIM_20210407	21.0442
ZIM_20210407	20.7382
ZIM_20210407	20.9883
ZIM_20210407	19.8531
ZIM_20210407	20.6404
ZIM_20210407	21.8394
ZIM_20210407	22.7017
ZIM_20210407	19.8661
ZIM_20210407	20.2348
ZIM_20210407	20.0078
ZIM_20210407	22.4416
ZIM_20210407	24.7718
ZIM_20210407	24.3904
ZIM_20210407	23.1493
ZIM_20210407	23.236
ZIM_20210407	26.5271
ZIM_20210407	23.1947
ZIM_20210407	22.5429
ZIM_20210407	24.2709
ZIM_20210407	22.58
ZIM_20210407	22.1251
ZIM_20210407	21.3443
ZIM_20210407	20.7216
ZIM_20210407	21.5574
ZIM_20210407	21.2234
ZIM_20210407	20.5127
ZIM_20210407	19.9321
ZIM_20210407	20.1234
ZIM_20210407	22.6483
ZIM_20210407	21.1175
ZIM_20210407	22.2233
ZIM_20210407	22.3932
ZIM_20210407	21.6344
ZIM_20210407	23.0451
ZIM_20210407	25.8438
ZIM_20210407	25.2853
ZIM_20210407	26.7054
ZIM_20210407	26.5965
ZIM_20210407	26.6659
ZIM_20210407	26.3599
ZIM_20210407	27.3559
ZIM_20210407	27.2751
ZIM_20210407	27.171
ZIM_20210407	25.2099
ZIM_20210407	25.1733
ZIM_20210407	28.2857
ZIM_20210407	26.8757
ZIM_20210407	28.7427
ZIM_20210407	27.2264
ZIM_20210407	27.144
ZIM_20210407	28.4241
ZIM_20210407	25.8211
ZIM_20210407	25.2761
ZIM_20210407	24.3332
ZIM_20210407	24.7618
ZIM_20210407	23.6283
ZIM_20210407	21.995
ZIM_20210407	21.9354
ZIM_20210407	21.8094
ZIM_20210407	21.3913
ZIM_20210407	20.6064
ZIM_20210407	22.1635
ZIM_20210407	24.1778
ZIM_20210407	23.4064
ZIM_20210407	25.4717
ZIM_20210407	23.9192
ZIM_20210407	24.9157
ZIM_20210407	24.5779
ZIM_20210407	23.6022
ZIM_20210407	23.5766
ZIM_20210407	23.111
ZIM_20210407	23.8837
ZIM_20210407	23.451
ZIM_20210407	23.8205
ZIM_20210407	23.9928
ZIM_20210407	22.7965
ZIM_20210407	23.6031
ZIM_20210407	22.7784
ZIM_20210407	23.4264
ZIM_20210407	22.3314
ZIM_20210407	22.2619
ZIM_20210407	19.9401
ZIM_20210407	20.502
ZIM_20210407	19.0275
ZIM_20210407	21.2654
ZIM_20210407	21.7413
ZIM_20210407	22.1626
ZIM_20210407	24.1043
ZIM_20210407	24.0777
ZIM_20210407	24.1327
ZIM_20210407	27.3344
ZIM_20210407	24.8819
ZIM_20210407	24.8227
ZIM_20210407	24.6214
ZIM_20210407	24.3543
ZIM_20210407	25.9054
ZIM_20210407	28.0857
ZIM_20210407	27.3966
ZIM_20210407	29.1955
ZIM_20210407	28.0617
ZIM_20210407	26.04
ZIM_20210407	28.175
ZIM_20210407	27.1964
ZIM_20210407	25.6461
ZIM_20210407	26.6941
ZIM_20210407	27.0479
ZIM_20210407	25.7706
ZIM_20210407	23.2592
ZIM_20210407	23.0116
ZIM_20210407	20.9989
ZIM_20210407	20.7427
ZIM_20210407	21.0949
ZIM_20210407	20.3874
ZIM_20210407	19.4695
ZIM_20210407	22.0165
ZIM_20210407	19.3214
ZIM_20210407	21.2319
ZIM_20210407	19.7727
ZIM_20210407	22.7486
ZIM_20210407	21.1316
ZIM_20210407	20.1306
ZIM_20210407	22.5425
ZIM_20210407	22.9448
ZIM_20210407	20.6692
ZIM_20210407	22.7468
ZIM_20210407	22.9336
ZIM_20210407	23.7758
ZIM_20210407	22.2462
ZIM_20210407	25.4846
ZIM_20210407	24.5912
ZIM_20210407	22.8724
ZIM_20210407	22.3977
ZIM_20210407	24.5277
ZIM_20210407	23.154
ZIM_20210407	20.9835
ZIM_20210407	22.8843
ZIM_20210407	23.623
ZIM_20210407	19.3529
ZIM_20210407	21.4924
ZIM_20210407	19.5261
ZIM_20210407	19.0207
ZIM_20210407	18.2824
ZIM_20210407	19.5803
ZIM_20210407	18.492
ZIM_20210407	19.502
ZIM_20210407	23.5711
ZIM_20210407	21.851
ZIM_20210407	21.4745
ZIM_20210407	20.6815
ZIM_20210407	23.3081
ZIM_20210407	22.9534
ZIM_20210407	22.0014
ZIM_20210407	22.9955
ZIM_20210407	21.1539
ZIM_20210407	22.5566
ZIM_20210407	21.0403
ZIM_20210407	23.715
ZIM_20210407	21.7942
ZIM_20210407	21.3564
ZIM_20210407	22.8589
ZIM_20210407	21.268
ZIM_20210407	22.9797
ZIM_20210407	24.1253
ZIM_20210407	20.4931
ZIM_20210407	23.5464
ZIM_20210407	22.524
ZIM_20210407	20.1765
ZIM_20210407	20.1238
ZIM_20210407	21.5439
ZIM_20210407	21.1983
ZIM_20210407	19.2663
ZIM_20210407	20.848
ZIM_20210407	22.5561
ZIM_20210407	23.6686
ZIM_20210407	23.0588
ZIM_20210407	24.6851
ZIM_20210407	19.7632
ZIM_20210407	23.2646
ZIM_20210407	22.9289
ZIM_20210407	22.8252
ZIM_20210407	24.2828
ZIM_20210407	21.6904
ZIM_20210407	22.9975
ZIM_20210407	23.2802
ZIM_20210407	22.7807
ZIM_20210407	20.984
ZIM_20210407	24.4276
ZIM_20210407	21.7534
ZIM_20210407	20.6396
ZIM_20210407	22.3509
ZIM_20210407	21.8815
ZIM_20210407	18.9991
ZIM_20210407	22.4153
ZIM_20210407	19.3241
ZIM_20210407	20.3788
ZIM_20210407	20.2448
ZIM_20210407	21.0054
ZIM_20210407	21.6576
ZIM_20210407	20.6578
ZIM_20210407	19.6718
ZIM_20210407	21.7915
ZIM_20210407	20.8275
ZIM_20210407	22.9316
ZIM_20210407	21.3405
ZIM_20210407	22.4878
ZIM_20210407	21.4582
ZIM_20210407	24.7091
ZIM_20210407	23.8944
ZIM_20210407	21.8421
ZIM_20210407	23.2042
ZIM_20210407	20.8643
ZIM_20210407	21.8371
ZIM_20210407	22.1376
ZIM_20210407	21.6658
ZIM_20210407	20.776
ZIM_20210407	22.7866
ZIM_20210407	24.7434
ZIM_20210407	20.1962
ZIM_20210407	19.128
ZIM_20210407	18.3023
ZIM_20210407	19.9086
ZIM_20210407	18.4131
ZIM_20210407	21.2059
ZIM_20210407	21.2267
ZIM_20210407	21.629
ZIM_20210407	22.2899
ZIM_20210407	21.9655
ZIM_20210407	21.6983
ZIM_20210407	22.6969
ZIM_20210407	22.3954
ZIM_20210407	23.2356
ZIM_20210407	24.1258
ZIM_20210407	22.4519
ZIM_20210407	22.0276
ZIM_20210407	21.3977
ZIM_20210407	21.7962
ZIM_20210407	23.2161
ZIM_20210407	23.3959
ZIM_20210407	21.6284
ZIM_20210407	21.1434
ZIM_20210407	19.927
ZIM_20210407	18.9401
ZIM_20210407	21.8423
ZIM_20210407	20.759
ZIM_20210407	21.0397
ZIM_20210407	22.1062
ZIM_20210407	22.6762
ZIM_20210407	23.0618
ZIM_20210407	23.8357
ZIM_20210407	24.8576
ZIM_20210407	25.3971
ZIM_20210407	26.4172
ZIM_20210407	28.1412
ZIM_20210407	28.404
ZIM_20210407	28.2774
ZIM_20210407	27.8985
ZIM_20210407	27.7532
ZIM_20210407	28.1829
ZIM_20210407	27.8456
ZIM_20210407	28.3968
ZIM_20210407	29.008
ZIM_20210407	28.3484
ZIM_20210407	26.6436
ZIM_20210407	27.0058
ZIM_20210407	26.9543
ZIM_20210407	24.9206
ZIM_20210407	25.1985
ZIM_20210407	21.1327
ZIM_20210407	21.1833
ZIM_20210407	20.804
ZIM_20210407	22.0909
ZIM_20210407	24.4118
ZIM_20210407	24.8772
ZIM_20210407	24.4681
ZIM_20210407	25.77
ZIM_20210407	26.1022
ZIM_20210407	28.0449
ZIM_20210407	29.1616
ZIM_20210407	30.9807
ZIM_20210407	31.1978
ZIM_20210407	31.0673
ZIM_20210407	31.164
ZIM_20210407	31.0482
ZIM_20210407	29.2508
ZIM_20210407	29.4671
ZIM_20210407	29.5526
ZIM_20210407	29.9742
ZIM_20210407	30.6392
ZIM_20210407	28.2727
ZIM_20210407	27.6457
ZIM_20210407	28.3013
ZIM_20210407	27.0663
ZIM_20210407	24.7313
ZIM_20210407	22.9128
ZIM_20210407	21.9705
ZIM_20210407	21.6606
ZIM_20210407	20.4049
ZIM_20210407	20.3638
ZIM_20210407	19.7438
ZIM_20210407	20.7886
ZIM_20210407	20.5507
ZIM_20210407	20.5039
ZIM_20210407	22.2109
ZIM_20210407	21.5795
ZIM_20210407	23.2348
ZIM_20210407	21.8551
ZIM_20210407	24.4188
ZIM_20210407	22.015
ZIM_20210407	24.3397
ZIM_20210407	22.0866
ZIM_20210407	20.8714
ZIM_20210407	22.8457
ZIM_20210407	23.5363
ZIM_20210407	23.1292
ZIM_20210407	21.9788
ZIM_20210407	20.2567
ZIM_20210407	20.5218
ZIM_20210407	21.2899
ZIM_20210407	21.616
ZIM_20210407	19.6632
ZIM_20210407	19.6994
ZIM_20210407	20.8559
ZIM_20210407	23.2184
ZIM_20210407	23.2669
ZIM_20210407	22.1761
ZIM_20210407	23.1107
ZIM_20210407	25.3585
ZIM_20210407	24.2164
ZIM_20210407	26.5574
ZIM_20210407	27.5207
ZIM_20210407	29.9656
ZIM_20210407	33.1869
ZIM_20210407	35.3753
ZIM_20210407	34.1198
ZIM_20210407	31.4077
ZIM_20210407	32.6474
ZIM_20210407	33.8229
ZIM_20210407	32.0524
ZIM_20210407	29.1615
ZIM_20210407	30.8015
ZIM_20210407	31.3611
ZIM_20210407	28.4233
ZIM_20210407	29.5668
ZIM_20210407	28.9106
ZIM_20210407	27.4361
ZIM_20210407	24.9606
ZIM_20210407	23.811
ZIM_20210407	22.6453
ZIM_20210407	21.4071
ZIM_20210407	20.3826
ZIM_20210407	20.5127
ZIM_20210407	20.8314
ZIM_20210407	20.3694
ZIM_20210407	21.6812
ZIM_20210407	21.6878
ZIM_20210407	21.2371
ZIM_20210407	23.6198
ZIM_20210407	24.7203
ZIM_20210407	24.9728
ZIM_20210407	22.8183
ZIM_20210407	21.5835
ZIM_20210407	22.4921
ZIM_20210407	23.9669
ZIM_20210407	26.3587
ZIM_20210407	28.9969
ZIM_20210407	28.333
ZIM_20210407	28.305
ZIM_20210407	28.3106
ZIM_20210407	27.9538
ZIM_20210407	25.0834
ZIM_20210407	24.484
ZIM_20210407	22.0657
ZIM_20210407	21.147
ZIM_20210407	20.4906
ZIM_20210407	20.2446
ZIM_20210407	20.8451
ZIM_20210407	20.6176
ZIM_20210407	19.9397
ZIM_20210407	18.4692
ZIM_20210407	22.7096
ZIM_20210407	23.0475
ZIM_20210407	21.31
ZIM_20210407	24.6623
ZIM_20210407	23.1172
ZIM_20210407	25.1325
ZIM_20210407	27.5306
ZIM_20210407	24.9596
ZIM_20210407	23.8655
ZIM_20210407	24.1429
ZIM_20210407	23.5513
ZIM_20210407	23.0761
ZIM_20210407	23.4038
ZIM_20210407	25.963
ZIM_20210407	24.3753
ZIM_20210407	23.7344
ZIM_20210407	24.716
ZIM_20210407	24.607
ZIM_20210407	21.7911
ZIM_20210407	22.1642
ZIM_20210407	20.8967
ZIM_20210407	20.9614
ZIM_20210407	20.9778
ZIM_20210407	19.0779
ZIM_20210407	19.3756
ZIM_20210407	20.8904
ZIM_20210407	21.2053
ZIM_20210407	20.567
ZIM_20210407	22.4224
ZIM_20210407	23.164
ZIM_20210407	23.8357
ZIM_20210407	22.4523
ZIM_20210407	24.2767
ZIM_20210407	22.1951
ZIM_20210407	23.662
ZIM_20210407	23.0723
ZIM_20210407	24.0364
ZIM_20210407	25.9263
ZIM_20210407	25.5553
ZIM_20210407	28.71
ZIM_20210407	26.9893
ZIM_20210407	25.183
ZIM_20210407	26.2182
ZIM_20210407	20.8977
ZIM_20210407	19.7775
ZIM_20210407	19.7881
ZIM_20210407	19.9124
ZIM_20210407	19.6131
ZIM_20210407	18.7093
ZIM_20210407	19.0707
ZIM_20210407	20.5942
ZIM_20210407	20.9651
ZIM_20210407	20.3947
ZIM_20210407	22.7498
ZIM_20210407	21.7415
ZIM_20210407	23.5898
ZIM_20210407	20.9754
ZIM_20210407	21.1809
ZIM_20210407	23.5369
ZIM_20210407	26.0315
ZIM_20210407	27.3309
ZIM_20210407	29.0596
ZIM_20210407	27.7534
ZIM_20210407	25.6695
ZIM_20210407	29.6453
ZIM_20210407	26.2631
ZIM_20210407	26.43
ZIM_20210407	25.7336
ZIM_20210407	23.9575
ZIM_20210407	26.3588
ZIM_20210407	25.1911
ZIM_20210407	23.1275
ZIM_20210407	21.8578
ZIM_20210407	21.5055
ZIM_20210407	17.8884
ZIM_20210407	18.6038
ZIM_20210407	19.5342
ZIM_20210407	21.3349
ZIM_20210407	19.5653
ZIM_20210407	19.9745
ZIM_20210407	21.2225
ZIM_20210407	22.4384
ZIM_20210407	22.6132
ZIM_20210407	22.297
ZIM_20210407	22.6276
ZIM_20210407	23.3409
ZIM_20210407	22.6316
ZIM_20210407	22.8677
ZIM_20210407	22.803
ZIM_20210407	21.1828
ZIM_20210407	22.1841
ZIM_20210407	21.1162
ZIM_20210407	22.5792
ZIM_20210407	22.6584
ZIM_20210407	21.1561
ZIM_20210407	20.6405
ZIM_20210407	20.6064
ZIM_20210407	20.5264
ZIM_20210407	21.6051
ZIM_20210407	19.153
ZIM_20210407	20.9021
ZIM_20210407	21.7458
ZIM_20210407	21.7512
ZIM_20210407	21.6075
ZIM_20210407	22.6951
ZIM_20210407	25.0208
ZIM_20210407	26.2819
ZIM_20210407	26.3758
ZIM_20210407	25.5538
ZIM_20210407	28.0677
ZIM_20210407	31.2239
ZIM_20210407	35.2557
ZIM_20210407	33.8986
ZIM_20210407	33.6414
ZIM_20210407	29.5148
ZIM_20210407	30.7771
ZIM_20210407	32.5829
ZIM_20210407	28.4767
ZIM_20210407	29.7832
ZIM_20210407	29.4415
ZIM_20210407	28.5637
ZIM_20210407	26.8653
ZIM_20210407	27.9057
ZIM_20210407	26.5009
ZIM_20210407	23.3111
ZIM_20210407	23.2206
ZIM_20210407	22.007
ZIM_20210407	19.8149
ZIM_20210407	20.8645
ZIM_20210407	20.7049
ZIM_20210407	22.1514
ZIM_20210407	21.404
ZIM_20210407	22.4798
ZIM_20210407	22.6872
ZIM_20210407	23.4825
ZIM_20210407	26.0808
ZIM_20210407	26.0116
ZIM_20210407	25.6986
ZIM_20210407	25.219
ZIM_20210407	25.1858
ZIM_20210407	26.3322
ZIM_20210407	27.232
ZIM_20210407	27.4436
ZIM_20210407	26.7069
ZIM_20210407	26.0756
ZIM_20210407	25.4555
ZIM_20210407	26.4897
ZIM_20210407	25.5757
ZIM_20210407	25.4603
ZIM_20210407	25.6459
ZIM_20210407	24.6013
ZIM_20210407	22.8075
ZIM_20210407	24.8695
ZIM_20210407	22.9698
ZIM_20210407	21.3045
ZIM_20210407	20.5054
ZIM_20210407	20.6514
ZIM_20210407	19.4866
ZIM_20210407	22.8061
ZIM_20210407	20.4893
ZIM_20210407	21.9625
ZIM_20210407	20.5616
ZIM_20210407	20.7821
ZIM_20210407	22.1635
ZIM_20210407	24.1085
ZIM_20210407	22.7095
ZIM_20210407	24.1683
ZIM_20210407	24.9508
ZIM_20210407	24.475
ZIM_20210407	24.826
ZIM_20210407	23.8284
ZIM_20210407	26.6812
ZIM_20210407	25.4808
ZIM_20210407	23.3885
ZIM_20210407	20.1916
ZIM_20210407	26.2639
ZIM_20210407	22.5639
ZIM_20210407	22.8364
ZIM_20210407	19.8885
ZIM_20210407	19.9023
ZIM_20210407	21.6273
ZIM_20210407	23.0071
ZIM_20210407	21.3729
ZIM_20210407	24.4282
ZIM_20210407	25.7338
ZIM_20210407	26.1222
ZIM_20210407	27.3661
ZIM_20210407	28.4011
ZIM_20210407	29.7471
ZIM_20210407	31.5274
ZIM_20210407	31.6016
ZIM_20210407	30.2544
ZIM_20210407	31.0364
ZIM_20210407	30.1367
ZIM_20210407	27.8737
ZIM_20210407	28.3603
ZIM_20210407	28.9319
ZIM_20210407	28.7051
ZIM_20210407	28.594
ZIM_20210407	27.2061
ZIM_20210407	28.1601
ZIM_20210407	27.2501
ZIM_20210407	27.8578
ZIM_20210407	29.5588
ZIM_20210407	28.7705
ZIM_20210407	31.9501
ZIM_20210407	28.8484
ZIM_20210407	25.7056
ZIM_20210407	22.5318
ZIM_20210407	22.9761
ZIM_20210407	23.5882
ZIM_20210407	22.0327
ZIM_20210407	24.209
ZIM_20210407	25.6394
ZIM_20210407	26.989
ZIM_20210407	27.2283
ZIM_20210407	28.4904
ZIM_20210407	29.1801
ZIM_20210407	30.4231
ZIM_20210407	30.7635
ZIM_20210407	30.798
ZIM_20210407	30.775
ZIM_20210407	30.3013
ZIM_20210407	28.934
ZIM_20210407	29.8187
ZIM_20210407	29.3507
ZIM_20210407	28.2595
ZIM_20210407	28.6088
ZIM_20210407	29.0235
ZIM_20210407	28.1851
ZIM_20210407	28.2232
ZIM_20210407	31.3278
ZIM_20210407	29.8656
ZIM_20210407	30.8688
ZIM_20210407	28.1752
ZIM_20210407	25.1454
ZIM_20210407	23.4324
ZIM_20210407	22.9662
ZIM_20210407	19.7543
ZIM_20210407	18.856
ZIM_20210407	21.0548
ZIM_20210407	19.2606
ZIM_20210407	23.9306
ZIM_20210407	19.7814
ZIM_20210407	24.0672
ZIM_20210407	23.0541
ZIM_20210407	21.5965
ZIM_20210407	23.1901
ZIM_20210407	21.2083
ZIM_20210407	22.1482
ZIM_20210407	22.8214
ZIM_20210407	22.2814
ZIM_20210407	24.4536
ZIM_20210407	24.6317
ZIM_20210407	22.5526
ZIM_20210407	23.9844
ZIM_20210407	22.4313
ZIM_20210407	23.8309
ZIM_20210407	23.9877
ZIM_20210407	21.4634
ZIM_20210407	22.3126
ZIM_20210407	23.2379
ZIM_20210407	23.9751
ZIM_20210407	23.9914
ZIM_20210407	20.4025
ZIM_20210407	20.2372
ZIM_20210407	20.5224
ZIM_20210407	19.7592
ZIM_20210331	20.0956
ZIM_20210331	22.4154
ZIM_20210331	22.4986
ZIM_20210331	24.2096
ZIM_20210331	26.8327
ZIM_20210331	27.795
ZIM_20210331	27.1741
ZIM_20210331	27.8761
ZIM_20210331	28.4787
ZIM_20210331	29.3988
ZIM_20210331	31.8019
ZIM_20210331	31.2427
ZIM_20210331	30.7803
ZIM_20210331	30.7052
ZIM_20210331	31.1582
ZIM_20210331	29.7711
ZIM_20210331	30.3955
ZIM_20210331	29.8161
ZIM_20210331	30.0217
ZIM_20210331	29.9766
ZIM_20210331	29.8267
ZIM_20210331	29.1391
ZIM_20210331	28.5734
ZIM_20210331	28.9577
ZIM_20210331	26.9326
ZIM_20210331	26.9387
ZIM_20210331	25.2386
ZIM_20210331	24.3912
ZIM_20210331	21.5288
ZIM_20210331	19.4892
ZIM_20210331	20.5644
ZIM_20210331	20.4953
ZIM_20210331	21.4175
ZIM_20210331	23.2192
ZIM_20210331	23.0168
ZIM_20210331	24.2043
ZIM_20210331	23.1051
ZIM_20210331	23.2545
ZIM_20210331	23.007
ZIM_20210331	22.9071
ZIM_20210331	23.6155
ZIM_20210331	23.2431
ZIM_20210331	22.2112
ZIM_20210331	23.7713
ZIM_20210331	23.5773
ZIM_20210331	23.7747
ZIM_20210331	22.7777
ZIM_20210331	24.4542
ZIM_20210331	24.7501
ZIM_20210331	23.3991
ZIM_20210331	21.744
ZIM_20210331	20.3579
ZIM_20210331	21.7188
ZIM_20210331	20.0482
ZIM_20210331	20.7479
ZIM_20210331	20.0649
ZIM_20210331	21.9264
ZIM_20210331	20.2462
ZIM_20210331	20.657
ZIM_20210331	21.0362
ZIM_20210331	22.7741
ZIM_20210331	24.0103
ZIM_20210331	24.0507
ZIM_20210331	23.6888
ZIM_20210331	24.7584
ZIM_20210331	24.7176
ZIM_20210331	23.6267
ZIM_20210331	24.5342
ZIM_20210331	25.7717
ZIM_20210331	28.7677
ZIM_20210331	26.4868
ZIM_20210331	26.7491
ZIM_20210331	27.5598
ZIM_20210331	26.3317
ZIM_20210331	22.3812
ZIM_20210331	21.1196
ZIM_20210331	20.8298
ZIM_20210331	20.1215
ZIM_20210331	20.0242
ZIM_20210331	20.7225
ZIM_20210331	18.8848
ZIM_20210331	20.6002
ZIM_20210331	21.3194
ZIM_20210331	21.1696
ZIM_20210331	21.2955
ZIM_20210331	23.1028
ZIM_20210331	21.5986
ZIM_20210331	23.788
ZIM_20210331	23.8231
ZIM_20210331	23.5256
ZIM_20210331	21.2042
ZIM_20210331	23.422
ZIM_20210331	21.5572
ZIM_20210331	22.2552
ZIM_20210331	19.6506
ZIM_20210331	21.6379
ZIM_20210331	21.9378
ZIM_20210331	21.6315
ZIM_20210331	19.6634
ZIM_20210331	19.547
ZIM_20210331	19.8998
ZIM_20210331	19.6049
ZIM_20210331	18.7845
ZIM_20210331	22.5328
ZIM_20210331	20.652
ZIM_20210331	20.6701
ZIM_20210331	21.4655
ZIM_20210331	21.4493
ZIM_20210331	23.3174
ZIM_20210331	24.7589
ZIM_20210331	22.0498
ZIM_20210331	24.4342
ZIM_20210331	23.0262
ZIM_20210331	21.6979
ZIM_20210331	22.6859
ZIM_20210331	21.6737
ZIM_20210331	21.244
ZIM_20210331	21.4405
ZIM_20210331	21.0139
ZIM_20210331	21.5419
ZIM_20210331	20.9511
ZIM_20210331	21.0539
ZIM_20210331	21.8561
ZIM_20210331	20.0917
ZIM_20210331	20.0267
ZIM_20210331	22.991
ZIM_20210331	21.0007
ZIM_20210331	23.5893
ZIM_20210331	25.179
ZIM_20210331	24.8414
ZIM_20210331	25.5547
ZIM_20210331	26.0726
ZIM_20210331	25.0522
ZIM_20210331	24.8804
ZIM_20210331	26.7448
ZIM_20210331	26.418
ZIM_20210331	26.1896
ZIM_20210331	25.7292
ZIM_20210331	26.853
ZIM_20210331	27.2908
ZIM_20210331	27.4203
ZIM_20210331	26.5023
ZIM_20210331	27.1914
ZIM_20210331	28.1493
ZIM_20210331	27.7866
ZIM_20210331	24.9665
ZIM_20210331	25.1249
ZIM_20210331	24.2783
ZIM_20210331	25.021
ZIM_20210331	21.5001
ZIM_20210331	21.1949
ZIM_20210331	21.8397
ZIM_20210331	20.8558
ZIM_20210331	21.6769
ZIM_20210331	21.9229
ZIM_20210331	22.644
ZIM_20210331	24.0651
ZIM_20210331	25.7584
ZIM_20210331	24.831
ZIM_20210331	26.3668
ZIM_20210331	27.535
ZIM_20210331	28.0247
ZIM_20210331	27.0597
ZIM_20210331	26.5816
ZIM_20210331	28.0238
ZIM_20210331	27.4371
ZIM_20210331	28.038
ZIM_20210331	27.5689
ZIM_20210331	28.3465
ZIM_20210331	27.9356
ZIM_20210331	28.6279
ZIM_20210331	28.8157
ZIM_20210331	29.7846
ZIM_20210331	29.9646
ZIM_20210331	28.7458
ZIM_20210331	26.5554
ZIM_20210331	27.2844
ZIM_20210331	25.6678
ZIM_20210331	25.4136
ZIM_20210331	22.9047
ZIM_20210331	22.7832
ZIM_20210331	21.9683
ZIM_20210331	22.1601
ZIM_20210331	19.869
ZIM_20210331	21.6963
ZIM_20210331	22.1501
ZIM_20210331	23.8818
ZIM_20210331	23.4322
ZIM_20210331	23.5078
ZIM_20210331	25.6301
ZIM_20210331	26.7309
ZIM_20210331	23.2949
ZIM_20210331	26.5668
ZIM_20210331	25.5236
ZIM_20210331	25.5958
ZIM_20210331	25.9823
ZIM_20210331	27.2241
ZIM_20210331	28.3274
ZIM_20210331	27.9292
ZIM_20210331	26.8249
ZIM_20210331	26.7194
ZIM_20210331	28.0957
ZIM_20210331	26.0537
ZIM_20210331	26.8252
ZIM_20210331	25.7747
ZIM_20210331	24.3105
ZIM_20210331	22.4747
ZIM_20210331	21.8532
ZIM_20210331	22.6162
ZIM_20210331	18.1496
ZIM_20210331	21.3289
ZIM_20210331	20.2153
ZIM_20210331	19.032
ZIM_20210331	20.9105
ZIM_20210331	21.7578
ZIM_20210331	20.7569
ZIM_20210331	21.1388
ZIM_20210331	22.2851
ZIM_20210331	22.0509
ZIM_20210331	22.7797
ZIM_20210331	22.3205
ZIM_20210331	22.1287
ZIM_20210331	25.7448
ZIM_20210331	23.8236
ZIM_20210331	22.8777
ZIM_20210331	21.6606
ZIM_20210331	22.5679
ZIM_20210331	23.0572
ZIM_20210331	22.7226
ZIM_20210331	20.8646
ZIM_20210331	20.9049
ZIM_20210331	19.5557
ZIM_20210331	19.8283
ZIM_20210331	21.2225
ZIM_20210331	19.3508
ZIM_20210331	18.9028
ZIM_20210331	20.4368
ZIM_20210331	19.9903
ZIM_20210331	21.7604
ZIM_20210331	20.3287
ZIM_20210331	21.6191
ZIM_20210331	22.7546
ZIM_20210331	23.0869
ZIM_20210331	23.8823
ZIM_20210331	26.3462
ZIM_20210331	24.0568
ZIM_20210331	25.4545
ZIM_20210331	24.9067
ZIM_20210331	25.9815
ZIM_20210331	25.2127
ZIM_20210331	24.8564
ZIM_20210331	25.8039
ZIM_20210331	24.1773
ZIM_20210331	24.9839
ZIM_20210331	25.64
ZIM_20210331	22.835
ZIM_20210331	24.3034
ZIM_20210331	19.8454
ZIM_20210331	21.3426
ZIM_20210331	19.88
ZIM_20210331	20.6819
ZIM_20210331	19.9951
ZIM_20210331	19.9745
ZIM_20210331	22.1636
ZIM_20210331	21.214
ZIM_20210331	20.1958
ZIM_20210331	22.9689
ZIM_20210331	22.806
ZIM_20210331	22.9875
ZIM_20210331	21.8351
ZIM_20210331	24.4299
ZIM_20210331	25.5256
ZIM_20210331	24.5153
ZIM_20210331	24.9779
ZIM_20210331	24.9743
ZIM_20210331	26.0009
ZIM_20210331	22.4656
ZIM_20210331	19.8382
ZIM_20210331	23.3969
ZIM_20210331	23.1326
ZIM_20210331	21.5757
ZIM_20210331	21.7167
ZIM_20210331	21.5671
ZIM_20210331	20.6394
ZIM_20210331	21.3622
ZIM_20210331	22.5975
ZIM_20210331	23.2252
ZIM_20210331	23.6343
ZIM_20210331	25.5356
ZIM_20210331	24.7629
ZIM_20210331	25.9294
ZIM_20210331	27.2445
ZIM_20210331	28.2105
ZIM_20210331	27.9086
ZIM_20210331	28.43
ZIM_20210331	28.6694
ZIM_20210331	28.3468
ZIM_20210331	28.6942
ZIM_20210331	28.0587
ZIM_20210331	29.1626
ZIM_20210331	28.7038
ZIM_20210331	29.9683
ZIM_20210331	29.647
ZIM_20210331	30.3353
ZIM_20210331	28.7028
ZIM_20210331	27.9057
ZIM_20210331	27.6497
ZIM_20210331	27.9317
ZIM_20210331	25.4635
ZIM_20210331	24.5781
ZIM_20210331	23.7245
ZIM_20210331	20.2646
ZIM_20210331	20.8421
ZIM_20210331	20.9396
ZIM_20210331	22.4688
ZIM_20210331	21.8115
ZIM_20210331	21.7227
ZIM_20210331	22.1526
ZIM_20210331	23.9815
ZIM_20210331	23.1629
ZIM_20210331	24.0819
ZIM_20210331	23.2726
ZIM_20210331	25.5823
ZIM_20210331	26.0906
ZIM_20210331	26.2447
ZIM_20210331	25.7038
ZIM_20210331	27.516
ZIM_20210331	27.2824
ZIM_20210331	28.5991
ZIM_20210331	29.1138
ZIM_20210331	28.08
ZIM_20210331	28.6826
ZIM_20210331	27.2592
ZIM_20210331	26.3809
ZIM_20210331	28.1844
ZIM_20210331	27.8675
ZIM_20210331	25.2705
ZIM_20210331	23.5264
ZIM_20210331	22.9875
ZIM_20210331	20.55
ZIM_20210331	21.2568
ZIM_20210331	21.493
ZIM_20210331	22.5131
ZIM_20210331	21.9032
ZIM_20210331	22.7963
ZIM_20210331	24.1312
ZIM_20210331	26.4538
ZIM_20210331	25.4611
ZIM_20210331	25.4255
ZIM_20210331	27.1333
ZIM_20210331	26.762
ZIM_20210331	26.3424
ZIM_20210331	25.9772
ZIM_20210331	28.242
ZIM_20210331	25.9817
ZIM_20210331	27.202
ZIM_20210331	23.9066
ZIM_20210331	25.8793
ZIM_20210331	23.163
ZIM_20210331	23.1135
ZIM_20210331	22.3803
ZIM_20210331	21.7059
ZIM_20210331	19.3977
ZIM_20210331	22.4223
ZIM_20210331	19.8367
ZIM_20210331	21.0229
ZIM_20210331	23.7376
ZIM_20210331	24.4155
ZIM_20210331	23.8188
ZIM_20210331	23.7557
ZIM_20210331	24.5535
ZIM_20210331	25.3799
ZIM_20210331	26.7545
ZIM_20210331	27.0786
ZIM_20210331	26.6107
ZIM_20210331	26.7834
ZIM_20210331	27.4059
ZIM_20210331	26.7114
ZIM_20210331	26.0456
ZIM_20210331	25.3003
ZIM_20210331	25.2548
ZIM_20210331	26.7432
ZIM_20210331	26.1578
ZIM_20210331	26.2503
ZIM_20210331	24.9282
ZIM_20210331	24.8977
ZIM_20210331	25.3267
ZIM_20210331	23.7967
ZIM_20210331	21.7289
ZIM_20210331	22.3767
ZIM_20210331	19.5029
ZIM_20210331	22.6852
ZIM_20210331	20.2234
ZIM_20210331	21.925
ZIM_20210331	23.989
ZIM_20210331	24.0485
ZIM_20210331	22.3894
ZIM_20210331	24.9638
ZIM_20210331	26.299
ZIM_20210331	27.6122
ZIM_20210331	26.9532
ZIM_20210331	28.231
ZIM_20210331	27.8821
ZIM_20210331	27.1887
ZIM_20210331	28.9197
ZIM_20210331	28.1521
ZIM_20210331	28.0266
ZIM_20210331	27.5027
ZIM_20210331	26.9657
ZIM_20210331	27.4903
ZIM_20210331	26.2662
ZIM_20210331	26.8224
ZIM_20210331	26.8324
ZIM_20210331	26.2173
ZIM_20210331	24.4621
ZIM_20210331	24.727
ZIM_20210331	24.8573
ZIM_20210331	21.9312
ZIM_20210331	21.5021
ZIM_20210331	21.9953
ZIM_20210331	23.8342
ZIM_20210331	22.276
ZIM_20210331	24.9657
ZIM_20210331	25.918
ZIM_20210331	27.5481
ZIM_20210331	27.6217
ZIM_20210331	28.9021
ZIM_20210331	27.5713
ZIM_20210331	26.7365
ZIM_20210331	26.1023
ZIM_20210331	25.1568
ZIM_20210331	26.0719
ZIM_20210331	24.9736
ZIM_20210331	25.5427
ZIM_20210331	26.5265
ZIM_20210331	27.0183
ZIM_20210331	26.8752
ZIM_20210331	26.7014
ZIM_20210331	25.892
ZIM_20210331	23.5976
ZIM_20210331	21.9693
ZIM_20210331	20.2055
ZIM_20210331	21.5645
ZIM_20210331	20.9659
ZIM_20210331	20.8493
ZIM_20210331	19.6759
ZIM_20210331	22.8066
ZIM_20210331	22.2598
ZIM_20210331	22.2926
ZIM_20210331	22.8407
ZIM_20210331	23.899
ZIM_20210331	23.592
ZIM_20210331	24.3027
ZIM_20210331	22.7359
ZIM_20210331	22.9082
ZIM_20210331	23.229
ZIM_20210331	25.2684
ZIM_20210331	24.5628
ZIM_20210331	22.9174
ZIM_20210331	21.7984
ZIM_20210331	20.9886
ZIM_20210331	21.7199
ZIM_20210331	23.0616
ZIM_20210331	22.7631
ZIM_20210331	20.5674
ZIM_20210331	21.9087
ZIM_20210331	20.0993
ZIM_20210331	19.9372
ZIM_20210331	22.3418
ZIM_20210331	21.6381
ZIM_20210331	24.6959
ZIM_20210331	22.1944
ZIM_20210331	23.9136
ZIM_20210331	23.6033
ZIM_20210331	25.4857
ZIM_20210331	27.7032
ZIM_20210331	26.9978
ZIM_20210331	25.1982
ZIM_20210331	25.9312
ZIM_20210331	26.286
ZIM_20210331	26.0194
ZIM_20210331	27.5839
ZIM_20210331	27.4863
ZIM_20210331	26.4973
ZIM_20210331	25.9146
ZIM_20210331	25.6015
ZIM_20210331	28.2278
ZIM_20210331	26.9041
ZIM_20210331	26.5831
ZIM_20210331	24.6347
ZIM_20210331	21.7708
ZIM_20210331	22.1275
ZIM_20210331	21.4837
ZIM_20210331	22.6871
ZIM_20210331	22.6692
ZIM_20210331	22.6025
ZIM_20210331	22.3369
ZIM_20210331	24.6137
ZIM_20210331	23.978
ZIM_20210331	25.0972
ZIM_20210331	25.4891
ZIM_20210331	25.1768
ZIM_20210331	26.7851
ZIM_20210331	26.9832
ZIM_20210331	26.526
ZIM_20210331	27.7615
ZIM_20210331	24.8903
ZIM_20210331	26.719
ZIM_20210331	26.5752
ZIM_20210331	24.874
ZIM_20210331	26.6114
ZIM_20210331	25.932
ZIM_20210331	24.4256
ZIM_20210331	25.1125
ZIM_20210331	25.438
ZIM_20210331	22.8469
ZIM_20210331	23.1918
ZIM_20210331	22.2841
ZIM_20210331	23.5051
ZIM_20210331	23.6036
ZIM_20210331	22.2552
ZIM_20210331	22.8569
ZIM_20210331	24.279
ZIM_20210331	25.3061
ZIM_20210331	26.239
ZIM_20210331	27.1708
ZIM_20210331	27.5517
ZIM_20210331	29.4658
ZIM_20210331	30.4841
ZIM_20210331	29.3753
ZIM_20210331	28.9554
ZIM_20210331	29.7981
ZIM_20210331	29.7879
ZIM_20210331	27.7564
ZIM_20210331	27.5294
ZIM_20210331	27.691
ZIM_20210331	27.5238
ZIM_20210331	27.9058
ZIM_20210331	27.1729
ZIM_20210331	26.2323
ZIM_20210331	25.891
ZIM_20210331	24.6642
ZIM_20210331	23.8089
ZIM_20210331	22.5289
ZIM_20210331	19.1996
ZIM_20210331	21.6506
ZIM_20210331	20.9782
ZIM_20210331	21.9114
ZIM_20210331	23.0568
ZIM_20210331	23.6455
ZIM_20210331	25.1813
ZIM_20210331	25.2285
ZIM_20210331	27.1198
ZIM_20210331	29.0006
ZIM_20210331	29.6302
ZIM_20210331	29.1054
ZIM_20210331	31.0004
ZIM_20210331	30.6849
ZIM_20210331	29.0174
ZIM_20210331	29.2921
ZIM_20210331	29.063
ZIM_20210331	28.5307
ZIM_20210331	29.4886
ZIM_20210331	27.596
ZIM_20210331	26.7248
ZIM_20210331	26.3724
ZIM_20210331	27.2743
ZIM_20210331	23.2805
ZIM_20210331	23.2954
ZIM_20210331	21.868
ZIM_20210331	20.9919
ZIM_20210331	20.4735
ZIM_20210331	20.3005
ZIM_20210331	22.1506
ZIM_20210331	21.7019
ZIM_20210331	20.2348
ZIM_20210331	22.0582
ZIM_20210331	23.3943
ZIM_20210331	23.9456
ZIM_20210331	24.5401
ZIM_20210331	23.4842
ZIM_20210331	23.5689
ZIM_20210331	23.7592
ZIM_20210331	23.5419
ZIM_20210331	24.6665
ZIM_20210331	23.9074
ZIM_20210331	26.1951
ZIM_20210331	26.1503
ZIM_20210331	25.7977
ZIM_20210331	27.0251
ZIM_20210331	26.0271
ZIM_20210331	26.3175
ZIM_20210331	23.7684
ZIM_20210331	21.8348
ZIM_20210331	19.3281
ZIM_20210331	22.6665
[truncated: 1,979 more rows]

[truncated: 24 more sheets: Fig 3F lp, Fig 3F strain, Fig 4C, Fig 5B, Fig 6B, Fig 6D, Supp Fig 4A, Supp Fig 5A, Supp Fig 6A, Supp Fig 8A, Supp Fig 8B, Supp Fig 9C, Supp Fig 9D, Supp Fig 10C, Supp Fig 10D, Supp Fig 11B, Supp Fig 12E MAE, Supp Fig 12E Corr, Supp Fig 15A, Supp Fig 15B …]
